# Supplementary material for: Robust adaptive control with dung beetle optimization algorithm and disturbance observer for load displacement tracking of shock absorber damper test bench
Source: PLoS One. 2025 Feb 24;20(2):e0314775. doi: 10.1371/journal.pone.0314775 (PMC11849870; doi:10.1371/journal.pone.0314775)
Supplement: S1 Data — (XLSX) [file pone.0314775.s001.xlsx]

## Sheet: Detail
Data Details
Fig 10	Fig 10. Iterative Curve of the Dungeon Algorithm
Fig 11	Fig 11. Step Signal Response Curve
Fig 12	Fig 12. Step Signal Error Curve
Fig 13	Fig 13. Sinusoidal Signal Response Curve
Fig 14	Fig 14. Sinusoidal Signal Error Curve
Fig 16	Fig 16. Step Signal Response Curve
Fig 17	Fig 17. Step Signal Error Curve
Fig 18	Fig 18. Sinusoidal Signal Response Curve
Fig 19	Fig 19. Sinusoidal Signal Error Curve
Fig 20	Fig 20. Ramp Signal Response Curve
Fig 21	Fig 21. Ramp Signal Error Curve

## Sheet: Fig 10
Fig 10. Iterative Curve of the Dungeon Algorithm
Iterations	Objective function fitness
0	5.5567
1	5.45
2	4.292
3	3.37
4	3.3744
5	2.6586
6	2.5077
7	2.44374
8	2.36016
9	1.34599
10	1.35067
11	1.32649
12	1.33743
13	1.32289
14	1.30929
15	1.32161
16	1.29722
17	1.2826
18	1.27266
19	1.26637
20	1.29283
21	1.28032
22	1.28301
23	1.27018
24	1.22668
25	1.22933
26	1.22675
27	1.22538
28	1.22129
29	1.20529
30	1.20017
31	1.19993
32	1.19403
33	1.19367
34	1.19179
35	1.19655
36	1.19386
37	1.19392
38	1.1932
39	1.19875
40	1.19355
41	1.19319
42	1.19388
43	1.19063
44	1.19012
45	1.19014
46	1.19013
47	1.19505
48	1.19488
49	1.19083
50	1.18524
51	1.18359
52	1.18512
53	1.18912
54	1.20245
55	1.18592
56	1.18544
57	1.18354
58	1.18083
59	1.18152
60	1.18173
61	1.18221
62	1.18439
63	1.18333
64	1.18294
65	1.18213
66	1.18696
67	1.18131
68	1.18582
69	1.18512
70	1.1834
71	1.18193
72	1.1894
73	1.18881
74	1.18768
75	1.18774
76	1.18761
77	1.18751
78	1.1875
79	1.18758
80	1.1877
81	1.18862
82	1.18306
83	1.18251
84	1.18454
85	1.18863
86	1.18636
87	1.18566
89	1.19067
90	1.18787
91	1.18572
92	1.18977
93	1.18441
94	1.18521
95	1.18211
96	1.18409
97	1.1818
98	1.18125
99	1.18828
100	1.18735

## Sheet: Fig 11
Fig 11. Step Signal Response Curve
Time	Target	PID	RAC	DBO-DO-RAC
S	MM	MM	MM	MM
0	5	15	15	14.997
0.02	5	15	14.9915	14.57
0.04	5	15	14.86	13.4305
0.06	5	14.9845	14.526	12.6115
0.08	5	14.83	13.993	11.6335
0.1	5	14.457	13.278	10.527
0.12	5	13.861	12.4125	9.345
0.14	5	13.0615	11.4415	8.1655
0.16	5	12.0975	10.4135	7.0775
0.18	5	11.0205	9.3755	6.1595
0.2	5	9.889	8.37	5.464
0.22	5	8.757	7.4315	5.007
0.24	5	7.6735	6.5865	4.77
0.26	5	6.679	5.853	4.7065
0.28	5	5.803	5.241	4.755
0.3	5	5.065	4.753	4.858
0.32	5	4.4745	4.3855	4.9725
0.34	5	4.033	4.131	5.07
0.36	5	3.734	3.9765	5.136
0.38	5	3.564	3.9085	5.1655
0.4	5	3.5065	3.9125	5.1625
0.42	5	3.539	3.979	5.1335
0.44	5	3.638	4.091	5.0915
0.46	5	3.784	4.232	5.047
0.48	5	3.96	4.3885	5.009
0.5	5	4.1515	4.5485	4.9825
0.52	5	4.3455	4.7025	4.9685
0.54	5	4.531	4.843	4.9655
0.56	5	4.7015	4.965	4.97
0.58	5	4.851	5.0655	4.9785
0.6	5	4.9765	5.1425	4.989
0.62	5	5.0765	5.197	4.998
0.64	5	5.152	5.2305	5.0045
0.66	5	5.2035	5.2445	5.0085
0.68	5	5.2335	5.243	5.0095
0.7	5	5.2455	5.23	5.009
0.72	5	5.242	5.208	5.0075
0.74	5	5.2255	5.18	5.0045
0.76	5	5.1995	5.1495	5.002
0.78	5	5.1675	5.118	5
0.8	5	5.1325	5.0875	4.999
0.82	5	5.0975	5.059	4.998
0.84	5	5.064	5.034	4.998
0.86	5	5.034	5.0125	4.998
0.88	5	5.008	4.995	4.9985
0.9	5	4.987	4.9815	4.999
0.92	5	4.9705	4.972	4.9995
0.94	5	4.959	4.9665	4.9995
0.96	5	4.9525	4.9635	5
0.98	5	4.95	4.963	5
1	5	4.95	4.9645	5
1.02	5	4.953	4.9675	5
1.04	5	4.9575	4.972	5
1.06	5	4.9635	4.9775	5
1.08	5	4.97	4.9825	5
1.1	5	4.9765	4.988	5
1.12	5	4.983	4.993	5
1.14	5	4.9895	4.997	5
1.16	5	4.9945	5.001	5
1.18	5	4.999	5.0035	5
1.2	5	5.003	5.0055	5
1.22	5	5.0055	5.0065	5
1.24	5	5.007	5.007	5
1.26	5	5.008	5.007	5
1.28	5	5.0085	5.007	5
1.3	5	5.0085	5.007	5
1.32	5	5.0085	5.0065	5
1.34	5	5.008	5.0055	5
1.36	5	5.0075	5.005	5
1.38	5	5.007	5.0045	5
1.4	5	5.006	5.004	5
1.42	5	5.005	5.003	5
1.44	5	5.0045	5.0025	5
1.46	5	5.0035	5.002	5
1.48	5	5.003	5.002	5
1.5	5	5.0025	5.0015	5
1.52	5	5.0025	5.001	5
1.54	5	5.002	5.001	5
1.56	5	5.002	5.001	5
1.58	5	5.0015	5.001	5
1.6	5	5.0015	5.0005	5
1.62	5	5.0015	5.0005	5
1.64	5	5.0015	5.0005	5
1.66	5	5.0015	5.0005	5
1.68	5	5.0015	5.0005	5
1.7	5	5.0015	5.0005	5
1.72	5	5.0015	5.0005	5
1.74	5	5.0015	5.0005	5
1.76	5	5.0015	5.0005	5
1.78	5	5.0015	5.0005	5
1.8	5	5.0015	5.0005	5
1.82	5	5.0015	5.0005	5
1.84	5	5.0015	5.0005	5
1.86	5	5.0015	5.0005	5
1.88	5	5.0015	5.0005	5
1.9	5	5.0015	5.0005	5
1.92	5	5.0015	5.0005	5
1.94	5	5.0015	5.0005	5
1.96	5	5.0015	5.0005	5
1.98	5	5.0015	5.0005	5
2	5	5.0015	5.0005	5.0305
2.02	15	5.0915	5.157	5.875
2.04	15	5.1815	5.5145	7.061
2.06	15	5.4705	6.0875	7.89
2.08	15	5.849	6.855	8.8535
2.1	15	6.107	7.78	9.924
2.12	15	6.972	8.814	11.052
2.14	15	7.9545	9.903	12.166
2.16	15	9.05	10.996	13.1855
2.18	15	10.2	12.048	14.035
2.2	15	11.348	13.021	14.663
2.22	15	12.4445	13.887	15.055
2.24	15	13.449	14.627	15.2345
2.26	15	14.33	15.23	15.253
2.28	15	15.068	15.6945	15.1795
2.3	15	15.6535	16.025	15.0695
2.32	15	16.086	16.2315	14.9615
2.34	15	16.372	16.33	14.8785
2.36	15	16.5255	16.3365	14.832
2.38	15	16.5645	16.268	14.8215
2.4	15	16.5135	16.147	14.8435
2.42	15	16.399	15.992	14.8865
2.44	15	16.242	15.817	14.936
2.46	15	16.0585	15.635	14.9815
2.48	15	15.8615	15.457	15.0145
2.5	15	15.6645	15.2915	15.0335
2.52	15	15.4765	15.1445	15.038
2.54	15	15.3055	15.02	15.0335
2.56	15	15.1555	14.92	15.023
2.58	15	15.0305	14.8445	15.0105
2.6	15	14.9305	14.793	14.9995
2.62	15	14.856	14.7625	14.9915
2.64	15	14.8045	14.7505	14.9875
2.66	15	14.774	14.7545	14.9865
2.68	15	14.7615	14.7705	14.988
2.7	15	14.764	14.7955	14.9915
2.72	15	14.7795	14.8265	14.9955
2.74	15	14.805	14.8605	14.999
2.76	15	14.836	14.895	15.0015
2.78	15	14.8705	14.9275	15.0025
2.8	15	14.9055	14.9575	15.003
2.82	15	14.939	14.9835	15.003
2.84	15	14.969	15.005	15.0025
2.86	15	14.9945	15.022	15.0015
2.88	15	15.016	15.034	15.001
2.9	15	15.032	15.042	15
2.92	15	15.043	15.0455	14.9995
2.94	15	15.049	15.0465	14.9995
2.96	15	15.0515	15.0445	14.9995
2.98	15	15.051	15.041	14.9995
3	15	15.048	15.0355	14.9995
3.02	15	15.043	15.0295	14.9995
3.04	15	15.037	15.023	14.9995
3.06	15	15.0305	15.0165	14.9995
3.08	15	15.0235	15.011	15
3.1	15	15.017	15.0055	15
3.12	15	15.011	15.001	15
3.14	15	15.0055	14.9975	15
3.16	15	15.001	14.9945	15
3.18	15	14.9975	14.993	15
3.2	15	14.995	14.992	15
3.22	15	14.993	14.9915	15
3.24	15	14.992	14.9915	15
3.26	15	14.9915	14.9915	15
3.28	15	14.9915	14.992	15
3.3	15	14.9915	14.993	15
3.32	15	14.992	14.9935	15
3.34	15	14.9925	14.9945	15
3.36	15	14.9935	14.995	15
3.38	15	14.994	14.996	15
3.4	15	14.995	14.9965	15
3.42	15	14.9955	14.997	15
3.44	15	14.996	14.9975	15
3.46	15	14.9965	14.998	15
3.48	15	14.997	14.9985	15
3.5	15	14.9975	14.9985	15
3.52	15	14.998	14.9985	15
3.54	15	14.998	14.999	15
3.56	15	14.998	14.999	15
3.58	15	14.998	14.999	15
3.6	15	14.9985	14.999	15
3.62	15	14.9985	14.999	15
3.64	15	14.9985	14.999	15
3.66	15	14.9985	14.999	15
3.68	15	14.9985	14.999	15
3.7	15	14.9985	14.999	15
3.72	15	14.9985	14.999	15
3.74	15	14.9985	14.999	15
3.76	15	14.9985	14.999	15
3.78	15	14.9985	14.999	15
3.8	15	14.9985	14.999	15
3.82	15	14.9985	14.999	15
3.84	15	14.9985	14.999	15
3.86	15	14.9985	14.999	15
3.88	15	14.9985	14.999	15
3.9	15	14.9985	14.999	15
3.92	15	14.9985	14.999	15
3.94	15	14.9985	14.999	15
3.96	15	14.9985	14.999	15
3.98	15	14.9985	14.999	14.998
4	15	14.9985	14.999	14.965
4.02	15	14.9985	14.999	14.815
4.04	5	14.9985	15	14.527
4.06	5	14.9985	14.9915	14.07
4.08	5	15	14.86	13.4305
4.1	5	14.9845	14.526	12.6115
4.12	5	14.83	13.993	11.6335
4.14	5	14.457	13.278	10.527
4.16	5	13.861	12.4125	9.345
4.18	5	13.0615	11.4415	8.1655
4.2	5	12.0975	10.4135	7.0775
4.22	5	11.0205	9.3755	6.1595
4.24	5	9.889	8.37	5.464
4.26	5	8.757	7.4315	5.007
4.28	5	7.6735	6.5865	4.77
4.3	5	6.679	5.853	4.7065
4.32	5	5.803	5.241	4.755
4.34	5	5.065	4.753	4.858
4.36	5	4.4745	4.3855	4.9725
4.38	5	4.033	4.131	5.07
4.4	5	3.734	3.9765	5.136
4.42	5	3.564	3.9085	5.1655
4.44	5	3.5065	3.9125	5.1625
4.46	5	3.539	3.979	5.1335
4.48	5	3.638	4.091	5.0915
4.5	5	3.784	4.232	5.047
4.52	5	3.96	4.3885	5.009
4.54	5	4.1515	4.5485	4.9825
4.56	5	4.3455	4.7025	4.9685
4.58	5	4.531	4.843	4.9655
4.6	5	4.7015	4.965	4.97
4.62	5	4.851	5.0655	4.9785
4.64	5	4.9765	5.1425	4.989
4.66	5	5.0765	5.197	4.998
4.68	5	5.152	5.2305	5.0045
4.7	5	5.2035	5.2445	5.0085
4.72	5	5.2335	5.243	5.0095
4.74	5	5.2455	5.23	5.009
4.76	5	5.242	5.208	5.0075
4.78	5	5.2255	5.18	5.0045
4.8	5	5.1995	5.1495	5.002
4.82	5	5.1675	5.118	5
4.84	5	5.1325	5.0875	4.999
4.86	5	5.0975	5.059	4.998
4.88	5	5.064	5.034	4.998
4.9	5	5.034	5.0125	4.998
4.92	5	5.008	4.995	4.9985
4.94	5	4.987	4.9815	4.999
4.96	5	4.9705	4.972	4.9995
4.98	5	4.959	4.9665	4.9995
5	5	4.9525	4.9635	5
5.02	5	4.95	4.963	5
5.04	5	4.95	4.9645	5
5.06	5	4.953	4.9675	5
5.08	5	4.9575	4.972	5
5.1	5	4.9635	4.9775	5
5.12	5	4.97	4.9825	5
5.14	5	4.9765	4.988	5
5.16	5	4.983	4.993	5
5.18	5	4.9895	4.997	5
5.2	5	4.9945	5.001	5
5.22	5	4.999	5.0035	5
5.24	5	5.003	5.0055	5
5.26	5	5.0055	5.0065	5
5.28	5	5.007	5.007	5
5.3	5	5.008	5.007	5
5.32	5	5.0085	5.007	5
5.34	5	5.0085	5.007	5
5.36	5	5.0085	5.0065	5
5.38	5	5.008	5.0055	5
5.4	5	5.0075	5.005	5
5.42	5	5.007	5.0045	5
5.44	5	5.006	5.004	5
5.46	5	5.005	5.003	5
5.48	5	5.0045	5.0025	5
5.5	5	5.0035	5.002	5
5.52	5	5.003	5.002	5
5.54	5	5.0025	5.0015	5
5.56	5	5.0025	5.001	5
5.58	5	5.002	5.001	5
5.6	5	5.002	5.001	5
5.62	5	5.0015	5.001	5
5.64	5	5.0015	5.0005	5
5.66	5	5.0015	5.0005	5
5.68	5	5.0015	5.0005	5
5.7	5	5.0015	5.0005	5
5.72	5	5.0015	5.0005	5
5.74	5	5.0015	5.0005	5
5.76	5	5.0015	5.0005	5
5.78	5	5.0015	5.0005	5
5.8	5	5.0015	5.0005	5
5.82	5	5.0015	5.0005	5
5.84	5	5.0015	5.0005	5
5.86	5	5.0015	5.0005	5
5.88	5	5.0015	5.0005	5
5.9	5	5.0015	5.0005	5
5.92	5	5.0015	5.0005	5
5.94	5	5.0015	5.0005	5
5.96	5	5.0015	5.0005	5
5.98	5	5.0015	5.0005	5
6	5	5.0015	5.0005	5
6.02	5	5.0015	5.0005	5
6.04	5	5.0015	5.0005	5.055
6.06	15	5.0015	5.157	5.876
6.08	15	5.0015	5.5145	7.061
6.1	15	5.1705	6.0875	7.89
6.12	15	5.549	6.855	8.8535
6.14	15	6.157	7.78	9.924
6.16	15	6.972	8.814	11.052
6.18	15	7.9545	9.903	12.166
6.2	15	9.05	10.996	13.1855
6.22	15	10.2	12.048	14.035
6.24	15	11.348	13.021	14.663
6.26	15	12.4445	13.887	15.055
6.28	15	13.449	14.627	15.2345
6.3	15	14.33	15.23	15.253
6.32	15	15.068	15.6945	15.1795
6.34	15	15.6535	16.025	15.0695
6.36	15	16.086	16.2315	14.9615
6.38	15	16.372	16.33	14.8785
6.4	15	16.5255	16.3365	14.832
6.42	15	16.5645	16.268	14.8215
6.44	15	16.5135	16.147	14.8435
6.46	15	16.399	15.992	14.8865
6.48	15	16.242	15.817	14.936
6.5	15	16.0585	15.635	14.9815
6.52	15	15.8615	15.457	15.0145
6.54	15	15.6645	15.2915	15.0335
6.56	15	15.4765	15.1445	15.038
6.58	15	15.3055	15.02	15.0335
6.6	15	15.1555	14.92	15.023
6.62	15	15.0305	14.8445	15.0105
6.64	15	14.9305	14.793	14.9995
6.66	15	14.856	14.7625	14.9915
6.68	15	14.8045	14.7505	14.9875
6.7	15	14.774	14.7545	14.9865
6.72	15	14.7615	14.7705	14.988
6.74	15	14.764	14.7955	14.9915
6.76	15	14.7795	14.8265	14.9955
6.78	15	14.805	14.8605	14.999
6.8	15	14.836	14.895	15.0015
6.82	15	14.8705	14.9275	15.0025
6.84	15	14.9055	14.9575	15.003
6.86	15	14.939	14.9835	15.003
6.88	15	14.969	15.005	15.0025
6.9	15	14.9945	15.022	15.0015
6.92	15	15.016	15.034	15.001
6.94	15	15.032	15.042	15
6.96	15	15.043	15.0455	14.9995
6.98	15	15.049	15.0465	14.9995
7	15	15.0515	15.0445	14.9995
7.02	15	15.051	15.041	14.9995
7.04	15	15.048	15.0355	14.9995
7.06	15	15.043	15.0295	14.9995
7.08	15	15.037	15.023	14.9995
7.1	15	15.0305	15.0165	14.9995
7.12	15	15.0235	15.011	15
7.14	15	15.017	15.0055	15
7.16	15	15.011	15.001	15
7.18	15	15.0055	14.9975	15
7.2	15	15.001	14.9945	15
7.22	15	14.9975	14.993	15
7.24	15	14.995	14.992	15
7.26	15	14.993	14.9915	15
7.28	15	14.992	14.9915	15
7.3	15	14.9915	14.9915	15
7.32	15	14.9915	14.992	15
7.34	15	14.9915	14.993	15
7.36	15	14.992	14.9935	15
7.38	15	14.9925	14.9945	15
7.4	15	14.9935	14.995	15
7.42	15	14.994	14.996	15
7.44	15	14.995	14.9965	15
7.46	15	14.9955	14.997	15
7.48	15	14.996	14.9975	15
7.5	15	14.9965	14.998	15
7.52	15	14.997	14.9985	15
7.54	15	14.9975	14.9985	15
7.56	15	14.998	14.9985	15
7.58	15	14.998	14.999	15
7.6	15	14.998	14.999	15
7.62	15	14.998	14.999	15
7.64	15	14.9985	14.999	15
7.66	15	14.9985	14.999	15
7.68	15	14.9985	14.999	15
7.7	15	14.9985	14.999	15
7.72	15	14.9985	14.999	15
7.74	15	14.9985	14.999	15
7.76	15	14.9985	14.999	15
7.78	15	14.9985	14.999	15
7.8	15	14.9985	14.999	15
7.82	15	14.9985	14.999	15
7.84	15	14.9985	14.999	15
7.86	15	14.9985	14.999	15
7.88	15	14.9985	14.999	15
7.9	15	14.9985	14.999	15
7.92	15	14.9985	14.999	15
7.94	15	14.9985	14.999	15
7.96	15	14.9985	14.999	15
7.98	15	14.9985	14.999	15
8	15	14.9985	14.999	15

## Sheet: Fig 12
Fig 12. Step Signal Error Curve
Time	PID	RAC	DBO-DO-RAC
S	MM	MM	MM
0	10	10	9.997
0.02	10	9.9915	9.57
0.04	10	9.86	8.4305
0.06	9.9845	9.526	7.6115
0.08	9.83	8.993	6.6335
0.1	9.457	8.278	5.527
0.12	8.861	7.4125	4.345
0.14	8.0615	6.4415	3.1655
0.16	7.0975	5.4135	2.0775
0.18	6.0205	4.3755	1.1595
0.2	4.889	3.37	0.464
0.22	3.757	2.4315	0.007
0.24	2.6735	1.5865	-0.23
0.26	1.679	0.853	-0.2935
0.28	0.803	0.241	-0.245
0.3	0.065	-0.247	-0.142
0.32	-0.5255	-0.6145	-0.0275
0.34	-0.967	-0.869	0.07
0.36	-1.266	-1.0235	0.136
0.38	-1.436	-1.0915	0.1655
0.4	-1.4935	-1.0875	0.1625
0.42	-1.461	-1.021	0.1335
0.44	-1.362	-0.909	0.0915
0.46	-1.216	-0.768	0.047
0.48	-1.04	-0.6115	0.009
0.5	-0.8485	-0.4515	-0.0175
0.52	-0.6545	-0.2975	-0.0315
0.54	-0.469	-0.157	-0.0345
0.56	-0.2985	-0.035	-0.03
0.58	-0.149	0.0655	-0.0215
0.6	-0.0235	0.1425	-0.011
0.62	0.0765	0.197	-0.002
0.64	0.152	0.2305	0.0045
0.66	0.2035	0.2445	0.0085
0.68	0.2335	0.243	0.0095
0.7	0.2455	0.23	0.009
0.72	0.242	0.208	0.0075
0.74	0.2255	0.18	0.0045
0.76	0.1995	0.1495	0.002
0.78	0.1675	0.118	0
0.8	0.1325	0.0875	-0.001
0.82	0.0975	0.059	-0.002
0.84	0.064	0.034	-0.002
0.86	0.034	0.0125	-0.002
0.88	0.008	-0.005	-0.0015
0.9	-0.013	-0.0185	-0.001
0.92	-0.0295	-0.028	-0.0005
0.94	-0.041	-0.0335	-0.0005
0.96	-0.0475	-0.0365	0
0.98	-0.05	-0.037	0
1	-0.05	-0.0355	0
1.02	-0.047	-0.0325	0
1.04	-0.0425	-0.028	0
1.06	-0.0365	-0.0225	0
1.08	-0.03	-0.0175	0
1.1	-0.0235	-0.012	0
1.12	-0.017	-0.007	0
1.14	-0.0105	-0.003	0
1.16	-0.0055	0.001	0
1.18	-0.001	0.0035	0
1.2	0.003	0.0055	0
1.22	0.0055	0.0065	0
1.24	0.007	0.007	0
1.26	0.008	0.007	0
1.28	0.0085	0.007	0
1.3	0.0085	0.007	0
1.32	0.0085	0.0065	0
1.34	0.008	0.0055	0
1.36	0.0075	0.005	0
1.38	0.007	0.0045	0
1.4	0.006	0.004	0
1.42	0.005	0.003	0
1.44	0.0045	0.0025	0
1.46	0.0035	0.002	0
1.48	0.003	0.002	0
1.5	0.0025	0.0015	0
1.52	0.0025	0.001	0
1.54	0.002	0.001	0
1.56	0.002	0.001	0
1.58	0.0015	0.001	0
1.6	0.0015	0.0005	0
1.62	0.0015	0.0005	0
1.64	0.0015	0.0005	0
1.66	0.0015	0.0005	0
1.68	0.0015	0.0005	0
1.7	0.0015	0.0005	0
1.72	0.0015	0.0005	0
1.74	0.0015	0.0005	0
1.76	0.0015	0.0005	0
1.78	0.0015	0.0005	0
1.8	0.0015	0.0005	0
1.82	0.0015	0.0005	0
1.84	0.0015	0.0005	0
1.86	0.0015	0.0005	0
1.88	0.0015	0.0005	0
1.9	0.0015	0.0005	0
1.92	0.0015	0.0005	0
1.94	0.0015	0.0005	0
1.96	0.0015	0.0005	0
1.98	0.0015	0.0005	0
2	0.0015	0.0005	0.0305
2.02	-9.9085	-9.843	-9.125
2.04	-9.8185	-9.4855	-7.939
2.06	-9.5295	-8.9125	-7.11
2.08	-9.151	-8.145	-6.1465
2.1	-8.893	-7.22	-5.076
2.12	-8.028	-6.186	-3.948
2.14	-7.0455	-5.097	-2.834
2.16	-5.95	-4.004	-1.8145
2.18	-4.8	-2.952	-0.965
2.2	-3.652	-1.979	-0.337
2.22	-2.5555	-1.113	0.055
2.24	-1.551	-0.373	0.2345
2.26	-0.67	0.23	0.253
2.28	0.068	0.6945	0.1795
2.3	0.6535	1.025	0.0695
2.32	1.086	1.2315	-0.0385
2.34	1.372	1.33	-0.1215
2.36	1.5255	1.3365	-0.168
2.38	1.5645	1.268	-0.1785
2.4	1.5135	1.147	-0.1565
2.42	1.399	0.992	-0.1135
2.44	1.242	0.817	-0.064
2.46	1.0585	0.635	-0.0185
2.48	0.8615	0.457	0.0145
2.5	0.6645	0.2915	0.0335
2.52	0.4765	0.1445	0.038
2.54	0.3055	0.02	0.0335
2.56	0.1555	-0.08	0.023
2.58	0.0305	-0.1555	0.0105
2.6	-0.0695	-0.207	-0.0005
2.62	-0.144	-0.2375	-0.0085
2.64	-0.1955	-0.2495	-0.0125
2.66	-0.226	-0.2455	-0.0135
2.68	-0.2385	-0.2295	-0.012
2.7	-0.236	-0.2045	-0.0085
2.72	-0.2205	-0.1735	-0.0045
2.74	-0.195	-0.1395	-0.001
2.76	-0.164	-0.105	0.0015
2.78	-0.1295	-0.0725	0.0025
2.8	-0.0945	-0.0425	0.003
2.82	-0.061	-0.0165	0.003
2.84	-0.031	0.005	0.0025
2.86	-0.0055	0.022	0.0015
2.88	0.016	0.034	0.001
2.9	0.032	0.042	0
2.92	0.043	0.0455	-0.0005
2.94	0.049	0.0465	-0.0005
2.96	0.0515	0.0445	-0.0005
2.98	0.051	0.041	-0.0005
3	0.048	0.0355	-0.0005
3.02	0.043	0.0295	-0.0005
3.04	0.037	0.023	-0.0005
3.06	0.0305	0.0165	-0.0005
3.08	0.0235	0.011	0
3.1	0.017	0.0055	0
3.12	0.011	0.001	0
3.14	0.0055	-0.0025	0
3.16	0.001	-0.0055	0
3.18	-0.0025	-0.007	0
3.2	-0.005	-0.008	0
3.22	-0.007	-0.0085	0
3.24	-0.008	-0.0085	0
3.26	-0.0085	-0.0085	0
3.28	-0.0085	-0.008	0
3.3	-0.0085	-0.007	0
3.32	-0.008	-0.0065	0
3.34	-0.0075	-0.0055	0
3.36	-0.0065	-0.005	0
3.38	-0.006	-0.004	0
3.4	-0.005	-0.0035	0
3.42	-0.0045	-0.003	0
3.44	-0.004	-0.0025	0
3.46	-0.0035	-0.002	0
3.48	-0.003	-0.0015	0
3.5	-0.0025	-0.0015	0
3.52	-0.002	-0.0015	0
3.54	-0.002	-0.001	0
3.56	-0.002	-0.001	0
3.58	-0.002	-0.001	0
3.6	-0.0015	-0.001	0
3.62	-0.0015	-0.001	0
3.64	-0.0015	-0.001	0
3.66	-0.0015	-0.001	0
3.68	-0.0015	-0.001	0
3.7	-0.0015	-0.001	0
3.72	-0.0015	-0.001	0
3.74	-0.0015	-0.001	0
3.76	-0.0015	-0.001	0
3.78	-0.0015	-0.001	0
3.8	-0.0015	-0.001	0
3.82	-0.0015	-0.001	0
3.84	-0.0015	-0.001	0
3.86	-0.0015	-0.001	0
3.88	-0.0015	-0.001	0
3.9	-0.0015	-0.001	0
3.92	-0.0015	-0.001	0
3.94	-0.0015	-0.001	0
3.96	-0.0015	-0.001	0
3.98	-0.0015	-0.001	-0.002
4	-0.0015	-0.001	-0.035
4.02	-0.0015	-0.001	-0.185
4.04	9.9985	10	9.527
4.06	9.9985	9.9915	9.07
4.08	10	9.86	8.4305
4.1	9.9845	9.526	7.6115
4.12	9.83	8.993	6.6335
4.14	9.457	8.278	5.527
4.16	8.861	7.4125	4.345
4.18	8.0615	6.4415	3.1655
4.2	7.0975	5.4135	2.0775
4.22	6.0205	4.3755	1.1595
4.24	4.889	3.37	0.464
4.26	3.757	2.4315	0.007
4.28	2.6735	1.5865	-0.23
4.3	1.679	0.853	-0.2935
4.32	0.803	0.241	-0.245
4.34	0.065	-0.247	-0.142
4.36	-0.5255	-0.6145	-0.0275
4.38	-0.967	-0.869	0.07
4.4	-1.266	-1.0235	0.136
4.42	-1.436	-1.0915	0.1655
4.44	-1.4935	-1.0875	0.1625
4.46	-1.461	-1.021	0.1335
4.48	-1.362	-0.909	0.0915
4.5	-1.216	-0.768	0.047
4.52	-1.04	-0.6115	0.009
4.54	-0.8485	-0.4515	-0.0175
4.56	-0.6545	-0.2975	-0.0315
4.58	-0.469	-0.157	-0.0345
4.6	-0.2985	-0.035	-0.03
4.62	-0.149	0.0655	-0.0215
4.64	-0.0235	0.1425	-0.011
4.66	0.0765	0.197	-0.002
4.68	0.152	0.2305	0.0045
4.7	0.2035	0.2445	0.0085
4.72	0.2335	0.243	0.0095
4.74	0.2455	0.23	0.009
4.76	0.242	0.208	0.0075
4.78	0.2255	0.18	0.0045
4.8	0.1995	0.1495	0.002
4.82	0.1675	0.118	0
4.84	0.1325	0.0875	-0.001
4.86	0.0975	0.059	-0.002
4.88	0.064	0.034	-0.002
4.9	0.034	0.0125	-0.002
4.92	0.008	-0.005	-0.0015
4.94	-0.013	-0.0185	-0.001
4.96	-0.0295	-0.028	-0.0005
4.98	-0.041	-0.0335	-0.0005
5	-0.0475	-0.0365	0
5.02	-0.05	-0.037	0
5.04	-0.05	-0.0355	0
5.06	-0.047	-0.0325	0
5.08	-0.0425	-0.028	0
5.1	-0.0365	-0.0225	0
5.12	-0.03	-0.0175	0
5.14	-0.0235	-0.012	0
5.16	-0.017	-0.007	0
5.18	-0.0105	-0.003	0
5.2	-0.0055	0.001	0
5.22	-0.001	0.0035	0
5.24	0.003	0.0055	0
5.26	0.0055	0.0065	0
5.28	0.007	0.007	0
5.3	0.008	0.007	0
5.32	0.0085	0.007	0
5.34	0.0085	0.007	0
5.36	0.0085	0.0065	0
5.38	0.008	0.0055	0
5.4	0.0075	0.005	0
5.42	0.007	0.0045	0
5.44	0.006	0.004	0
5.46	0.005	0.003	0
5.48	0.0045	0.0025	0
5.5	0.0035	0.002	0
5.52	0.003	0.002	0
5.54	0.0025	0.0015	0
5.56	0.0025	0.001	0
5.58	0.002	0.001	0
5.6	0.002	0.001	0
5.62	0.0015	0.001	0
5.64	0.0015	0.0005	0
5.66	0.0015	0.0005	0
5.68	0.0015	0.0005	0
5.7	0.0015	0.0005	0
5.72	0.0015	0.0005	0
5.74	0.0015	0.0005	0
5.76	0.0015	0.0005	0
5.78	0.0015	0.0005	0
5.8	0.0015	0.0005	0
5.82	0.0015	0.0005	0
5.84	0.0015	0.0005	0
5.86	0.0015	0.0005	0
5.88	0.0015	0.0005	0
5.9	0.0015	0.0005	0
5.92	0.0015	0.0005	0
5.94	0.0015	0.0005	0
5.96	0.0015	0.0005	0
5.98	0.0015	0.0005	0
6	0.0015	0.0005	0
6.02	0.0015	0.0005	0
6.04	0.0015	0.0005	0.055
6.06	-9.9985	-9.843	-9.124
6.08	-9.9985	-9.4855	-7.939
6.1	-9.8295	-8.9125	-7.11
6.12	-9.451	-8.145	-6.1465
6.14	-8.843	-7.22	-5.076
6.16	-8.028	-6.186	-3.948
6.18	-7.0455	-5.097	-2.834
6.2	-5.95	-4.004	-1.8145
6.22	-4.8	-2.952	-0.965
6.24	-3.652	-1.979	-0.337
6.26	-2.5555	-1.113	0.055
6.28	-1.551	-0.373	0.2345
6.3	-0.67	0.23	0.253
6.32	0.068	0.6945	0.1795
6.34	0.6535	1.025	0.0695
6.36	1.086	1.2315	-0.0385
6.38	1.372	1.33	-0.1215
6.4	1.5255	1.3365	-0.168
6.42	1.5645	1.268	-0.1785
6.44	1.5135	1.147	-0.1565
6.46	1.399	0.992	-0.1135
6.48	1.242	0.817	-0.064
6.5	1.0585	0.635	-0.0185
6.52	0.8615	0.457	0.0145
6.54	0.6645	0.2915	0.0335
6.56	0.4765	0.1445	0.038
6.58	0.3055	0.02	0.0335
6.6	0.1555	-0.08	0.023
6.62	0.0305	-0.1555	0.0105
6.64	-0.0695	-0.207	-0.0005
6.66	-0.144	-0.2375	-0.0085
6.68	-0.1955	-0.2495	-0.0125
6.7	-0.226	-0.2455	-0.0135
6.72	-0.2385	-0.2295	-0.012
6.74	-0.236	-0.2045	-0.0085
6.76	-0.2205	-0.1735	-0.0045
6.78	-0.195	-0.1395	-0.001
6.8	-0.164	-0.105	0.0015
6.82	-0.1295	-0.0725	0.0025
6.84	-0.0945	-0.0425	0.003
6.86	-0.061	-0.0165	0.003
6.88	-0.031	0.005	0.0025
6.9	-0.0055	0.022	0.0015
6.92	0.016	0.034	0.001
6.94	0.032	0.042	0
6.96	0.043	0.0455	-0.0005
6.98	0.049	0.0465	-0.0005
7	0.0515	0.0445	-0.0005
7.02	0.051	0.041	-0.0005
7.04	0.048	0.0355	-0.0005
7.06	0.043	0.0295	-0.0005
7.08	0.037	0.023	-0.0005
7.1	0.0305	0.0165	-0.0005
7.12	0.0235	0.011	0
7.14	0.017	0.0055	0
7.16	0.011	0.001	0
7.18	0.0055	-0.0025	0
7.2	0.001	-0.0055	0
7.22	-0.0025	-0.007	0
7.24	-0.005	-0.008	0
7.26	-0.007	-0.0085	0
7.28	-0.008	-0.0085	0
7.3	-0.0085	-0.0085	0
7.32	-0.0085	-0.008	0
7.34	-0.0085	-0.007	0
7.36	-0.008	-0.0065	0
7.38	-0.0075	-0.0055	0
7.4	-0.0065	-0.005	0
7.42	-0.006	-0.004	0
7.44	-0.005	-0.0035	0
7.46	-0.0045	-0.003	0
7.48	-0.004	-0.0025	0
7.5	-0.0035	-0.002	0
7.52	-0.003	-0.0015	0
7.54	-0.0025	-0.0015	0
7.56	-0.002	-0.0015	0
7.58	-0.002	-0.001	0
7.6	-0.002	-0.001	0
7.62	-0.002	-0.001	0
7.64	-0.0015	-0.001	0
7.66	-0.0015	-0.001	0
7.68	-0.0015	-0.001	0
7.7	-0.0015	-0.001	0
7.72	-0.0015	-0.001	0
7.74	-0.0015	-0.001	0
7.76	-0.0015	-0.001	0
7.78	-0.0015	-0.001	0
7.8	-0.0015	-0.001	0
7.82	-0.0015	-0.001	0
7.84	-0.0015	-0.001	0
7.86	-0.0015	-0.001	0
7.88	-0.0015	-0.001	0
7.9	-0.0015	-0.001	0
7.92	-0.0015	-0.001	0
7.94	-0.0015	-0.001	0
7.96	-0.0015	-0.001	0
7.98	-0.0015	-0.001	0
8	-0.0015	-0.001	0

## Sheet: Fig 13
Fig 13. Sinusoidal Signal Response Curve
Time	Target	RAC	PID	DBO-DO-RAC
S	MM	MM	MM	MM
0	10	10	10	10
0.02	10.2	10	9.963	9.99
0.04	10.3995	10.0005	9.969	10.099
0.06	10.5985	10.0045	9.9875	10.2525
0.08	10.7965	10.0145	9.989	10.4295
0.1	10.9935	10.037	10.0175	10.6285
0.12	11.1885	10.076	10.0565	10.8415
0.14	11.382	10.134	10.114	11.058
0.16	11.573	10.212	10.1855	11.2715
0.18	11.7615	10.3095	10.2745	11.4775
0.2	11.947	10.426	10.382	11.674
0.22	12.1295	10.56	10.505	11.861
0.24	12.309	10.7095	10.6425	12.0405
0.26	12.4845	10.872	10.7925	12.2145
0.28	12.656	11.046	10.953	12.3845
0.3	12.823	11.228	11.1225	12.5515
0.32	12.986	11.4165	11.2985	12.7165
0.34	13.144	11.609	11.4795	12.88
0.36	13.297	11.803	11.6635	13.0405
0.38	13.4445	11.9975	11.8485	13.1975
0.4	13.587	12.1905	12.034	13.35
0.42	13.723	12.38	12.2175	13.4975
0.44	13.8535	12.566	12.399	13.639
0.46	13.978	12.747	12.577	13.774
0.48	14.096	12.9225	12.7515	13.9025
0.5	14.2075	13.092	12.9205	14.0245
0.52	14.312	13.2545	13.0845	14.1395
0.54	14.41	13.4105	13.243	14.2475
0.56	14.5005	13.5595	13.3955	14.349
0.58	14.584	13.7015	13.542	14.444
0.6	14.66	13.8365	13.682	14.532
0.62	14.729	13.964	13.815	14.6135
0.64	14.79	14.0845	13.9415	14.6875
0.66	14.8435	14.1975	14.0615	14.7545
0.68	14.8895	14.3035	14.174	14.8145
0.7	14.927	14.402	14.2795	14.8665
0.72	14.9575	14.4935	14.378	14.9115
0.74	14.9795	14.578	14.4695	14.9485
0.76	14.9935	14.6545	14.5535	14.9775
0.78	14.9995	14.724	14.63	14.999
0.8	14.998	14.786	14.699	15.013
0.82	14.988	14.8405	14.7605	15.019
0.84	14.97	14.887	14.8145	15.018
0.86	14.9445	14.9265	14.861	15.008
0.88	14.911	14.958	14.8995	14.9895
0.9	14.869	14.9815	14.93	14.9635
0.92	14.82	14.997	14.953	14.9295
0.94	14.763	15.005	14.9675	14.8885
0.96	14.698	15.005	14.9745	14.84
0.98	14.626	14.9965	14.9735	14.784
1	14.5465	14.981	14.9625	14.7195
1.02	14.4595	14.9575	14.942	14.6465
1.04	14.3655	14.927	14.9125	14.5655
1.06	14.2645	14.89	14.875	14.476
1.08	14.157	14.847	14.8295	14.3785
1.1	14.0425	14.7975	14.7765	14.274
1.12	13.9215	14.7415	14.716	14.162
1.14	13.7945	14.679	14.648	14.0435
1.16	13.661	14.6095	14.573	13.919
1.18	13.522	14.5335	14.4905	13.7885
1.2	13.3775	14.45	14.4005	13.652
1.22	13.227	14.36	14.3035	13.5095
1.24	13.072	14.2635	14.1995	13.3615
1.26	12.9115	14.1595	14.0885	13.208
1.28	12.747	14.0495	13.971	13.0495
1.3	12.5775	13.933	13.847	12.8855
1.32	12.404	13.8095	13.717	12.717
1.34	12.227	13.6805	13.5805	12.544
1.36	12.046	13.545	13.4385	12.3665
1.38	11.862	13.404	13.291	12.1855
1.4	11.675	13.2575	13.1375	12.001
1.42	11.485	13.1055	12.9795	11.8135
1.44	11.293	12.9485	12.8165	11.623
1.46	11.099	12.7865	12.649	11.43
1.48	10.903	12.62	12.4775	11.2355
1.5	10.7055	12.4495	12.3015	11.0385
1.52	10.507	12.275	12.1225	10.8405
1.54	10.308	12.0965	11.9395	10.641
1.56	10.108	11.915	11.7535	10.441
1.58	9.908	11.7305	11.565	10.24
1.6	9.708	11.543	11.3735	10.0395
1.62	9.509	11.353	11.1805	9.8385
1.64	9.31	11.161	10.985	9.6385
1.66	9.1125	10.967	10.788	9.439
1.68	8.9165	10.771	10.59	9.2405
1.7	8.7225	10.5745	10.391	9.0435
1.72	8.53	10.3765	10.191	8.8485
1.74	8.34	10.1785	9.9915	8.6555
1.76	8.153	9.98	9.7915	8.4645
1.78	7.9685	9.781	9.5915	8.2765
1.8	7.7875	9.583	9.3925	8.091
1.82	7.61	9.3855	9.1945	7.909
1.84	7.436	9.189	8.998	7.7305
1.86	7.2665	8.9935	8.8025	7.5555
1.88	7.1015	8.8	8.6095	7.3845
1.9	6.9405	8.608	8.4185	7.218
1.92	6.785	8.4185	8.23	7.0555
1.94	6.6345	8.2315	8.0445	6.898
1.96	6.4895	8.047	7.862	6.7455
1.98	6.3495	7.866	7.6825	6.598
2	6.216	7.6885	7.507	6.456
2.02	6.0885	7.5145	7.336	6.3195
2.04	5.967	7.3445	7.1685	6.1885
2.06	5.852	7.1785	7.006	6.0635
2.08	5.7435	7.017	6.848	5.9445
2.1	5.642	6.8605	6.6955	5.832
2.12	5.5475	6.709	6.5475	5.726
2.14	5.46	6.563	6.4055	5.6265
2.16	5.38	6.422	6.2695	5.5335
2.18	5.307	6.287	6.139	5.4475
2.2	5.242	6.158	6.015	5.3685
2.22	5.1845	6.035	5.8975	5.2965
2.24	5.1345	5.9185	5.786	5.2315
2.26	5.092	5.8085	5.6815	5.174
2.28	5.058	5.705	5.584	5.124
2.3	5.0315	5.6085	5.494	5.0815
2.32	5.013	5.5195	5.4105	5.046
2.34	5.0025	5.437	5.3345	5.0185
2.36	5	5.362	5.2665	4.999
2.38	5.0055	5.2945	5.2055	4.9875
2.4	5.019	5.2345	5.1525	4.9845
2.42	5.0405	5.182	5.107	4.9885
2.44	5.07	5.1375	5.0695	5.0005
2.46	5.1075	5.101	5.04	5.0205
2.48	5.1525	5.072	5.0185	5.0485
2.5	5.2055	5.0505	5.0045	5.085
2.52	5.266	5.0375	4.999	5.129
2.54	5.334	5.0325	5.001	5.1805
2.56	5.4095	5.0355	5.0095	5.24
2.58	5.4925	5.047	5.025	5.3065
2.6	5.5825	5.067	5.048	5.3805
2.62	5.68	5.096	5.0785	5.462
2.64	5.784	5.134	5.1165	5.551
2.66	5.895	5.181	5.162	5.647
2.68	6.0125	5.237	5.2155	5.751
2.7	6.136	5.3015	5.276	5.8625
2.72	6.266	5.3745	5.344	5.9815
2.74	6.402	5.4555	5.4195	6.107
2.76	6.544	5.5445	5.5015	6.2395
2.78	6.691	5.6405	5.591	6.3785
2.8	6.8435	5.744	5.6875	6.524
2.82	7.0015	5.854	5.7905	6.675
2.84	7.1635	5.971	5.9	6.832
2.86	7.3305	6.0945	6.0165	6.994
2.88	7.502	6.224	6.1385	7.161
2.9	7.677	6.36	6.267	7.3325
2.92	7.856	6.501	6.4015	7.5085
2.94	8.038	6.648	6.5415	7.6885
2.96	8.2235	6.7995	6.6875	7.8725
2.98	8.412	6.9565	6.8385	8.0595
3	8.603	7.1185	6.994	8.25
3.02	8.796	7.2845	7.155	8.443
3.04	8.991	7.455	7.3205	8.6385
3.06	9.1875	7.6295	7.49	8.836
3.08	9.3855	7.808	7.6635	9.0355
3.1	9.5845	7.9895	7.841	9.236
3.12	9.784	8.1745	8.0215	9.438
3.14	9.984	8.362	8.2055	9.6405
3.16	10.184	8.5525	8.3925	9.843
3.18	10.3835	8.745	8.582	10.046
3.2	10.5825	8.9395	8.7735	10.248
3.22	10.781	9.136	8.967	10.45
3.24	10.9775	9.334	9.1625	10.651
3.26	11.173	9.533	9.359	10.8505
3.28	11.3665	9.7325	9.557	11.0485
3.3	11.5575	9.9325	9.7555	11.2445
3.32	11.7465	10.1325	9.954	11.438
3.34	11.9325	10.3325	10.153	11.6295
3.36	12.1155	10.532	10.352	11.818
3.38	12.295	10.7305	10.55	12.003
3.4	12.4705	10.928	10.747	12.185
3.42	12.6425	11.124	10.9435	12.3635
3.44	12.81	11.3185	11.138	12.538
3.46	12.973	11.5105	11.3305	12.708
3.48	13.1315	11.7	11.5215	12.874
3.5	13.285	11.887	11.7095	13.035
3.52	13.433	12.071	11.895	13.191
3.54	13.5755	12.252	12.0775	13.342
3.56	13.7125	12.429	12.257	13.4875
3.58	13.8435	12.602	12.4325	13.628
3.6	13.9685	12.771	12.604	13.762
3.62	14.087	12.9355	12.7715	13.8905
3.64	14.1985	13.0955	12.9345	14.0125
3.66	14.304	13.2505	13.093	14.1285
3.68	14.4025	13.4	13.2465	14.238
3.7	14.4935	13.5445	13.395	14.3405
3.72	14.5775	13.683	13.5375	14.4365
3.74	14.6545	13.8155	13.675	14.526
3.76	14.7235	13.9425	13.806	14.608
3.78	14.7855	14.0625	13.9315	14.6825
3.8	14.8395	14.1765	14.0505	14.75
3.82	14.886	14.2835	14.1625	14.8105
3.84	14.9245	14.3835	14.2685	14.863
3.86	14.955	14.477	14.3675	14.908
3.88	14.978	14.563	14.4595	14.9455
3.9	14.9925	14.6415	14.544	14.9755
3.92	14.9995	14.713	14.622	14.9975
3.94	14.9985	14.7765	14.692	15.012
3.96	14.989	14.8325	14.7545	15.019
3.98	14.972	14.881	14.8095	15.0185
4	14.947	14.9215	14.857	15.009
4.02	14.9135	14.954	14.8965	14.9915
4.04	14.873	14.979	14.928	14.966
4.06	14.824	14.9955	14.9515	14.933
4.08	14.7675	15.004	14.9675	14.8925
4.1	14.7035	15.0045	14.975	14.845
4.12	14.632	14.9975	14.9745	14.789
4.14	14.553	14.982	14.965	14.7255
4.16	14.467	14.959	14.945	14.653
4.18	14.3735	14.929	14.9165	14.5725
4.2	14.273	14.8925	14.8795	14.4835
4.22	14.1655	14.85	14.8345	14.3865
4.24	14.052	14.801	14.782	14.2825
4.26	13.9315	14.745	14.722	14.171
4.28	13.805	14.683	14.655	14.0535
4.3	13.672	14.614	14.58	13.929
4.32	13.5335	14.5385	14.4985	13.799
4.34	13.389	14.456	14.409	13.663
4.36	13.2395	14.3665	14.3125	13.521
4.38	13.0845	14.27	14.209	13.3735
4.4	12.9245	14.167	14.099	13.2205
4.42	12.76	14.057	13.9815	13.062
4.44	12.591	13.941	13.858	12.8985
4.46	12.418	13.8185	13.7285	12.7305
4.48	12.241	13.6895	13.5925	12.5575
4.5	12.0605	13.5545	13.451	12.381
4.52	11.877	13.414	13.3035	12.2
4.54	11.69	13.268	13.151	12.016
4.56	11.5005	13.116	12.9935	11.8285
4.58	11.3085	12.9595	12.8305	11.6385
4.6	11.1145	12.798	12.6635	11.4455
4.62	10.9185	12.632	12.492	11.251
4.64	10.7215	12.462	12.317	11.0545
4.66	10.523	12.2875	12.1375	10.856
4.68	10.3235	12.1095	11.955	10.657
4.7	10.124	11.9285	11.7695	10.457
4.72	9.924	11.744	11.581	10.256
4.74	9.724	11.5565	11.39	10.0555
4.76	9.5245	11.367	11.1965	9.8545
4.78	9.326	11.175	11.0015	9.6545
4.8	9.1285	10.981	10.805	9.455
4.82	8.932	10.7855	10.6065	9.2565
4.84	8.7375	10.589	10.4075	9.0595
4.86	8.545	10.391	10.208	8.864
4.88	8.355	10.193	10.008	8.6705
4.9	8.1675	9.994	9.808	8.4795
4.92	7.983	9.7955	9.6085	8.2915
4.94	7.8015	9.5975	9.4095	8.106
4.96	7.624	9.3995	9.2115	7.9235
4.98	7.45	9.203	9.0145	7.7445
5	7.28	9.0075	8.819	7.5695
5.02	7.1145	8.814	8.6255	7.398
5.04	6.9535	8.622	8.4345	7.231
5.06	6.797	8.432	8.246	7.0685
5.08	6.646	8.245	8.06	6.9105
5.1	6.5005	8.0605	7.877	6.7575
5.12	6.3605	7.879	7.6975	6.6095
5.14	6.2265	7.701	7.522	6.467
5.16	6.0985	7.5265	7.35	6.33
5.18	5.9765	7.3565	7.1825	6.1985
5.2	5.861	7.19	7.0195	6.0735
5.22	5.752	7.0285	6.8615	5.954
5.24	5.65	6.8715	6.708	5.841
5.26	5.555	6.7195	6.56	5.7345
5.28	5.467	6.573	6.418	5.634
5.3	5.386	6.432	6.281	5.5405
5.32	5.313	6.2965	6.1505	5.454
5.34	5.247	6.167	6.0255	5.3745
5.36	5.1885	6.0435	5.9075	5.302
5.38	5.138	5.9265	5.7955	5.2365
5.4	5.0955	5.8155	5.6905	5.1785
5.42	5.0605	5.712	5.5925	5.1275
5.44	5.0335	5.615	5.5015	5.0845
5.46	5.0145	5.525	5.418	5.0485
5.48	5.003	5.442	5.3415	5.0205
5.5	5	5.3665	5.2725	5.0005
5.52	5.005	5.2985	5.211	4.988
5.54	5.018	5.2375	5.1575	4.9845
5.56	5.0385	5.185	5.1115	4.988
5.58	5.0675	5.1395	5.073	4.999
5.6	5.104	5.102	5.043	5.0175
5.62	5.1485	5.0725	5.0205	5.0445
5.64	5.201	5.051	5.0065	5.08
5.66	5.261	5.037	5	5.1235
5.68	5.3285	5.0315	5.0015	5.175
5.7	5.4035	5.0335	5.0095	5.234
5.72	5.4855	5.044	5.0245	5.3005
5.74	5.5755	5.0635	5.047	5.374
5.76	5.672	5.092	5.0765	5.455
5.78	5.7755	5.1295	5.114	5.5435
5.8	5.886	5.176	5.159	5.6395
5.82	6.003	5.231	5.2115	5.743
5.84	6.126	5.295	5.272	5.8535
5.86	6.2555	5.367	5.3395	5.972
5.88	6.391	5.4475	5.414	6.097
5.9	6.5325	5.5355	5.496	6.229
5.92	6.679	5.631	5.5845	6.3675
5.94	6.8315	5.734	5.6805	6.512
5.96	6.9885	5.844	5.783	6.663
5.98	7.1505	5.9605	5.892	6.819
6	7.317	6.083	6.0075	6.9805
6.02	7.488	6.2125	6.1295	7.1475
6.04	7.663	6.3475	6.2575	7.3185
6.06	7.8415	6.4885	6.3915	7.4945
6.08	8.0235	6.6345	6.5315	7.674
6.1	8.209	6.786	6.6765	7.8575
6.12	8.397	6.9425	6.827	8.0445
6.14	8.5875	7.104	6.9825	8.235
6.16	8.7805	7.27	7.143	8.4275
6.18	8.9755	7.44	7.308	8.623
6.2	9.172	7.614	7.477	8.8205
6.22	9.37	7.792	7.6505	9.0195
6.24	9.5685	7.9735	7.8275	9.22
6.26	9.768	8.158	8.008	9.422
6.28	9.968	8.3455	8.1915	9.624
6.3	10.168	8.536	8.3785	9.827
6.32	10.368	8.7285	8.5675	10.0295
6.34	10.567	8.923	8.759	10.232
6.36	10.765	9.119	8.9525	10.434
6.38	10.962	9.317	9.148	10.635
6.4	11.1575	9.5155	9.3445	10.8345
6.42	11.351	9.715	9.542	11.0325
6.44	11.5425	9.915	9.7405	11.229
6.46	11.7315	10.1155	9.9395	11.423
6.48	11.9175	10.3155	10.138	11.6145
6.5	12.101	10.515	10.337	11.803
6.52	12.2805	10.7135	10.535	11.9885
6.54	12.4565	10.911	10.7325	12.171
6.56	12.629	11.1075	10.9285	12.3495
6.58	12.797	11.3015	11.1235	12.524
6.6	12.9605	11.494	11.3165	12.6945
6.62	13.119	11.684	11.507	12.861
6.64	13.273	11.871	11.6955	13.0225
6.66	13.4215	12.0555	11.8815	13.179
6.68	13.5645	12.236	12.064	13.33
6.7	13.702	12.4135	12.2435	13.4765
6.72	13.8335	12.587	12.4195	13.617
6.74	13.9585	12.7565	12.5915	13.7515
6.76	14.0775	12.9215	12.7595	13.8805
6.78	14.19	13.0815	12.9225	14.003
6.8	14.296	13.237	13.0815	14.1195
6.82	14.3945	13.387	13.2355	14.2295
6.84	14.4865	13.5315	13.384	14.333
6.86	14.571	13.671	13.5275	14.4295
6.88	14.6485	13.804	13.665	14.519
6.9	14.7185	13.931	13.797	14.6015
6.92	14.781	14.052	13.9225	14.677
6.94	14.8355	14.166	14.042	14.745
6.96	14.8825	14.274	14.155	14.806
6.98	14.9215	14.3745	14.2615	14.859
7	14.953	14.4685	14.361	14.905
7.02	14.9765	14.555	14.4535	14.943
7.04	14.992	14.6345	14.5385	14.9735
7.06	14.9995	14.706	14.617	14.996
7.08	14.9985	14.7705	14.6875	15.011
7.1	14.99	14.827	14.7505	15.0185
7.12	14.9735	14.876	14.8065	15.0185
7.14	14.949	14.9175	14.854	15.0105
7.16	14.9165	14.9505	14.8945	14.9935
7.18	14.8765	14.976	14.9265	14.9685
7.2	14.8285	14.993	14.951	14.936
7.22	14.7725	15.0025	14.9675	14.896
7.24	14.709	15.0035	14.9755	14.8485
7.26	14.638	14.997	14.976	14.7935
7.28	14.5595	14.982	14.967	14.7305
7.3	14.474	14.96	14.948	14.659
7.32	14.381	14.9305	14.92	14.579
7.34	14.281	14.8945	14.8835	14.491
7.36	14.1745	14.852	14.8395	14.3945
7.38	14.061	14.8035	14.7875	14.291
7.4	13.9415	14.7485	14.728	14.18
7.42	13.815	14.687	14.6615	14.063
7.44	13.683	14.6185	14.5875	13.9395
7.46	13.5445	14.5435	14.506	13.8095
7.48	13.4005	14.4615	14.4175	13.674
7.5	13.2515	14.3725	14.3215	13.5325
7.52	13.097	14.2765	14.2185	13.3855
7.54	12.9375	14.174	14.1085	13.233
7.56	12.7735	14.065	13.992	13.075
7.58	12.6045	13.949	13.869	12.912
7.6	12.432	13.827	13.74	12.744
7.62	12.2555	13.6985	13.6045	12.5715
7.64	12.075	13.564	13.4635	12.395
7.66	11.8915	13.424	13.3165	12.2145
7.68	11.705	13.2785	13.1645	12.0305
7.7	11.5155	13.127	13.007	11.8435
7.72	11.324	12.971	12.8445	11.6535
7.74	11.13	12.81	12.678	11.461
7.76	10.9345	12.644	12.507	11.2665
7.78	10.737	12.4745	12.332	11.07
7.8	10.539	12.3005	12.153	10.872
7.82	10.3395	12.1225	11.9705	10.673
7.84	10.14	11.9415	11.785	10.473
7.86	9.94	11.7575	11.597	10.272
7.88	9.74	11.5705	11.406	10.0715
7.9	9.5405	11.3805	11.213	9.8705
7.92	9.3415	11.189	11.018	9.67
7.94	9.144	10.995	10.8215	9.4705
7.96	8.9475	10.8	10.6235	9.272
7.98	8.753	10.603	10.4245	9.075
8	8.5605	10.4055	10.225	8.8795

## Sheet: Fig 14
Fig 14. Sinusoidal Signal Error Curve
Time	PID	RAC	DBO-DO-RAC
S	MM	MM	MM
0	0	0	0
0.02	-0.2	-0.237	-0.21
0.04	-0.399	-0.4305	-0.3005
0.06	-0.594	-0.611	-0.346
0.08	-0.782	-0.8075	-0.367
0.1	-0.9565	-0.976	-0.365
0.12	-1.1125	-1.132	-0.347
0.14	-1.248	-1.268	-0.324
0.16	-1.361	-1.3875	-0.3015
0.18	-1.452	-1.487	-0.284
0.2	-1.521	-1.565	-0.273
0.22	-1.5695	-1.6245	-0.2685
0.24	-1.5995	-1.6665	-0.2685
0.26	-1.6125	-1.692	-0.27
0.28	-1.61	-1.703	-0.2715
0.3	-1.595	-1.7005	-0.2715
0.32	-1.5695	-1.6875	-0.2695
0.34	-1.535	-1.6645	-0.264
0.36	-1.494	-1.6335	-0.2565
0.38	-1.447	-1.596	-0.247
0.4	-1.3965	-1.553	-0.237
0.42	-1.343	-1.5055	-0.2255
0.44	-1.2875	-1.4545	-0.2145
0.46	-1.231	-1.401	-0.204
0.48	-1.1735	-1.3445	-0.1935
0.5	-1.1155	-1.287	-0.183
0.52	-1.0575	-1.2275	-0.1725
0.54	-0.9995	-1.167	-0.1625
0.56	-0.941	-1.105	-0.1515
0.58	-0.8825	-1.042	-0.14
0.6	-0.8235	-0.978	-0.128
0.62	-0.765	-0.914	-0.1155
0.64	-0.7055	-0.8485	-0.1025
0.66	-0.646	-0.782	-0.089
0.68	-0.586	-0.7155	-0.075
0.7	-0.525	-0.6475	-0.0605
0.72	-0.464	-0.5795	-0.046
0.74	-0.4015	-0.51	-0.031
0.76	-0.339	-0.44	-0.016
0.78	-0.2755	-0.3695	-0.0005
0.8	-0.212	-0.299	0.015
0.82	-0.1475	-0.2275	0.031
0.84	-0.083	-0.1555	0.048
0.86	-0.018	-0.0835	0.0635
0.88	0.047	-0.0115	0.0785
0.9	0.1125	0.061	0.0945
0.92	0.177	0.133	0.1095
0.94	0.242	0.2045	0.1255
0.96	0.307	0.2765	0.142
0.98	0.3705	0.3475	0.158
1	0.4345	0.416	0.173
1.02	0.498	0.4825	0.187
1.04	0.5615	0.547	0.2
1.06	0.6255	0.6105	0.2115
1.08	0.69	0.6725	0.2215
1.1	0.755	0.734	0.2315
1.12	0.82	0.7945	0.2405
1.14	0.8845	0.8535	0.249
1.16	0.9485	0.912	0.258
1.18	1.0115	0.9685	0.2665
1.2	1.0725	1.023	0.2745
1.22	1.133	1.0765	0.2825
1.24	1.1915	1.1275	0.2895
1.26	1.248	1.177	0.2965
1.28	1.3025	1.224	0.3025
1.3	1.3555	1.2695	0.308
1.32	1.4055	1.313	0.313
1.34	1.4535	1.3535	0.317
1.36	1.499	1.3925	0.3205
1.38	1.542	1.429	0.3235
1.4	1.5825	1.4625	0.326
1.42	1.6205	1.4945	0.3285
1.44	1.6555	1.5235	0.33
1.46	1.6875	1.55	0.331
1.48	1.717	1.5745	0.3325
1.5	1.744	1.596	0.333
1.52	1.768	1.6155	0.3335
1.54	1.7885	1.6315	0.333
1.56	1.807	1.6455	0.333
1.58	1.8225	1.657	0.332
1.6	1.835	1.6655	0.3315
1.62	1.844	1.6715	0.3295
1.64	1.851	1.675	0.3285
1.66	1.8545	1.6755	0.3265
1.68	1.8545	1.6735	0.324
1.7	1.852	1.6685	0.321
1.72	1.8465	1.661	0.3185
1.74	1.8385	1.6515	0.3155
1.76	1.827	1.6385	0.3115
1.78	1.8125	1.623	0.308
1.8	1.7955	1.605	0.3035
1.82	1.7755	1.5845	0.299
1.84	1.753	1.562	0.2945
1.86	1.727	1.536	0.289
1.88	1.6985	1.508	0.283
1.9	1.6675	1.478	0.2775
1.92	1.6335	1.445	0.2705
1.94	1.597	1.41	0.2635
1.96	1.5575	1.3725	0.256
1.98	1.5165	1.333	0.2485
2	1.4725	1.291	0.24
2.02	1.426	1.2475	0.231
2.04	1.3775	1.2015	0.2215
2.06	1.3265	1.154	0.2115
2.08	1.2735	1.1045	0.201
2.1	1.2185	1.0535	0.19
2.12	1.1615	1	0.1785
2.14	1.103	0.9455	0.1665
2.16	1.042	0.8895	0.1535
2.18	0.98	0.832	0.1405
2.2	0.916	0.773	0.1265
2.22	0.8505	0.713	0.112
2.24	0.784	0.6515	0.097
2.26	0.7165	0.5895	0.082
2.28	0.647	0.526	0.066
2.3	0.577	0.4625	0.05
2.32	0.5065	0.3975	0.033
2.34	0.4345	0.332	0.016
2.36	0.362	0.2665	-0.001
2.38	0.289	0.2	-0.018
2.4	0.2155	0.1335	-0.0345
2.42	0.1415	0.0665	-0.052
2.44	0.0675	-0.0005	-0.0695
2.46	-0.0065	-0.0675	-0.087
2.48	-0.0805	-0.134	-0.104
2.5	-0.155	-0.201	-0.1205
2.52	-0.2285	-0.267	-0.137
2.54	-0.3015	-0.333	-0.1535
2.56	-0.374	-0.4	-0.1695
2.58	-0.4455	-0.4675	-0.186
2.6	-0.5155	-0.5345	-0.202
2.62	-0.584	-0.6015	-0.218
2.64	-0.65	-0.6675	-0.233
2.66	-0.714	-0.733	-0.248
2.68	-0.7755	-0.797	-0.2615
2.7	-0.8345	-0.86	-0.2735
2.72	-0.8915	-0.922	-0.2845
2.74	-0.9465	-0.9825	-0.295
2.76	-0.9995	-1.0425	-0.3045
2.78	-1.0505	-1.1	-0.3125
2.8	-1.0995	-1.156	-0.3195
2.82	-1.1475	-1.211	-0.3265
2.84	-1.1925	-1.2635	-0.3315
2.86	-1.236	-1.314	-0.3365
2.88	-1.278	-1.3635	-0.341
2.9	-1.317	-1.41	-0.3445
2.92	-1.355	-1.4545	-0.3475
2.94	-1.39	-1.4965	-0.3495
2.96	-1.424	-1.536	-0.351
2.98	-1.4555	-1.5735	-0.3525
3	-1.4845	-1.609	-0.353
3.02	-1.5115	-1.641	-0.353
3.04	-1.536	-1.6705	-0.3525
3.06	-1.558	-1.6975	-0.3515
3.08	-1.5775	-1.722	-0.35
3.1	-1.595	-1.7435	-0.3485
3.12	-1.6095	-1.7625	-0.346
3.14	-1.622	-1.7785	-0.3435
3.16	-1.6315	-1.7915	-0.341
3.18	-1.6385	-1.8015	-0.3375
3.2	-1.643	-1.809	-0.3345
3.22	-1.645	-1.814	-0.331
3.24	-1.6435	-1.815	-0.3265
3.26	-1.64	-1.814	-0.3225
3.28	-1.634	-1.8095	-0.318
3.3	-1.625	-1.802	-0.313
3.32	-1.614	-1.7925	-0.3085
3.34	-1.6	-1.7795	-0.303
3.36	-1.5835	-1.7635	-0.2975
3.38	-1.5645	-1.745	-0.292
3.4	-1.5425	-1.7235	-0.2855
3.42	-1.5185	-1.699	-0.279
3.44	-1.4915	-1.672	-0.272
3.46	-1.4625	-1.6425	-0.265
3.48	-1.4315	-1.61	-0.2575
3.5	-1.398	-1.5755	-0.25
3.52	-1.362	-1.538	-0.242
3.54	-1.3235	-1.498	-0.2335
3.56	-1.2835	-1.4555	-0.225
3.58	-1.2415	-1.411	-0.2155
3.6	-1.1975	-1.3645	-0.2065
3.62	-1.1515	-1.3155	-0.1965
3.64	-1.103	-1.264	-0.186
3.66	-1.0535	-1.211	-0.1755
3.68	-1.0025	-1.156	-0.1645
3.7	-0.949	-1.0985	-0.153
3.72	-0.8945	-1.04	-0.141
3.74	-0.839	-0.9795	-0.1285
3.76	-0.781	-0.9175	-0.1155
3.78	-0.723	-0.854	-0.103
3.8	-0.663	-0.789	-0.0895
3.82	-0.6025	-0.7235	-0.0755
3.84	-0.541	-0.656	-0.0615
3.86	-0.478	-0.5875	-0.047
3.88	-0.415	-0.5185	-0.0325
3.9	-0.351	-0.4485	-0.017
3.92	-0.2865	-0.3775	-0.002
3.94	-0.222	-0.3065	0.0135
3.96	-0.1565	-0.2345	0.03
3.98	-0.091	-0.1625	0.0465
4	-0.0255	-0.09	0.062
4.02	0.0405	-0.017	0.078
4.04	0.106	0.055	0.093
4.06	0.1715	0.1275	0.109
4.08	0.2365	0.2	0.125
4.1	0.301	0.2715	0.1415
4.12	0.3655	0.3425	0.157
4.14	0.429	0.412	0.1725
4.16	0.492	0.478	0.186
4.18	0.5555	0.543	0.199
4.2	0.6195	0.6065	0.2105
4.22	0.6845	0.669	0.221
4.24	0.749	0.73	0.2305
4.26	0.8135	0.7905	0.2395
4.28	0.878	0.85	0.2485
4.3	0.942	0.908	0.257
4.32	1.005	0.965	0.2655
4.34	1.067	1.02	0.274
4.36	1.127	1.073	0.2815
4.38	1.1855	1.1245	0.289
4.4	1.2425	1.1745	0.296
4.42	1.297	1.2215	0.302
4.44	1.35	1.267	0.3075
4.46	1.4005	1.3105	0.3125
4.48	1.4485	1.3515	0.3165
4.5	1.494	1.3905	0.3205
4.52	1.537	1.4265	0.323
4.54	1.578	1.461	0.326
4.56	1.6155	1.493	0.328
4.58	1.651	1.522	0.33
4.6	1.6835	1.549	0.331
4.62	1.7135	1.5735	0.3325
4.64	1.7405	1.5955	0.333
4.66	1.7645	1.6145	0.333
4.68	1.786	1.6315	0.3335
4.7	1.8045	1.6455	0.333
4.72	1.82	1.657	0.332
4.74	1.8325	1.666	0.3315
4.76	1.8425	1.672	0.33
4.78	1.849	1.6755	0.3285
4.8	1.8525	1.6765	0.3265
4.82	1.8535	1.6745	0.3245
4.84	1.8515	1.67	0.322
4.86	1.846	1.663	0.319
4.88	1.838	1.653	0.3155
4.9	1.8265	1.6405	0.312
4.92	1.8125	1.6255	0.3085
4.94	1.796	1.608	0.3045
4.96	1.7755	1.5875	0.2995
4.98	1.753	1.5645	0.2945
5	1.7275	1.539	0.2895
5.02	1.6995	1.511	0.2835
5.04	1.6685	1.481	0.2775
5.06	1.635	1.449	0.2715
5.08	1.599	1.414	0.2645
5.1	1.56	1.3765	0.257
5.12	1.5185	1.337	0.249
5.14	1.4745	1.2955	0.2405
5.16	1.428	1.2515	0.2315
5.18	1.38	1.206	0.222
5.2	1.329	1.1585	0.2125
5.22	1.2765	1.1095	0.202
5.24	1.2215	1.058	0.191
5.26	1.1645	1.005	0.1795
5.28	1.106	0.951	0.167
5.3	1.046	0.895	0.1545
5.32	0.9835	0.8375	0.141
5.34	0.92	0.7785	0.1275
5.36	0.855	0.719	0.1135
5.38	0.7885	0.6575	0.0985
5.4	0.72	0.595	0.083
5.42	0.6515	0.532	0.067
5.44	0.5815	0.468	0.051
5.46	0.5105	0.4035	0.034
5.48	0.439	0.3385	0.0175
5.5	0.3665	0.2725	0.0005
5.52	0.2935	0.206	-0.017
5.54	0.2195	0.1395	-0.0335
5.56	0.1465	0.073	-0.0505
5.58	0.072	0.0055	-0.0685
5.6	-0.002	-0.061	-0.0865
5.62	-0.076	-0.128	-0.104
5.64	-0.15	-0.1945	-0.121
5.66	-0.224	-0.261	-0.1375
5.68	-0.297	-0.327	-0.1535
5.7	-0.37	-0.394	-0.1695
5.72	-0.4415	-0.461	-0.185
5.74	-0.512	-0.5285	-0.2015
5.76	-0.58	-0.5955	-0.217
5.78	-0.646	-0.6615	-0.232
5.8	-0.71	-0.727	-0.2465
5.82	-0.772	-0.7915	-0.26
5.84	-0.831	-0.854	-0.2725
5.86	-0.8885	-0.916	-0.2835
5.88	-0.9435	-0.977	-0.294
5.9	-0.997	-1.0365	-0.3035
5.92	-1.048	-1.0945	-0.3115
5.94	-1.0975	-1.151	-0.3195
5.96	-1.1445	-1.2055	-0.3255
5.98	-1.19	-1.2585	-0.3315
6	-1.234	-1.3095	-0.3365
6.02	-1.2755	-1.3585	-0.3405
6.04	-1.3155	-1.4055	-0.3445
6.06	-1.353	-1.45	-0.347
6.08	-1.389	-1.492	-0.3495
6.1	-1.423	-1.5325	-0.3515
6.12	-1.4545	-1.57	-0.3525
6.14	-1.4835	-1.605	-0.3525
6.16	-1.5105	-1.6375	-0.353
6.18	-1.5355	-1.6675	-0.3525
6.2	-1.558	-1.695	-0.3515
6.22	-1.578	-1.7195	-0.3505
6.24	-1.595	-1.741	-0.3485
6.26	-1.61	-1.76	-0.346
6.28	-1.6225	-1.7765	-0.344
6.3	-1.632	-1.7895	-0.341
6.32	-1.6395	-1.8005	-0.3385
6.34	-1.644	-1.808	-0.335
6.36	-1.646	-1.8125	-0.331
6.38	-1.645	-1.814	-0.327
6.4	-1.642	-1.813	-0.323
6.42	-1.636	-1.809	-0.3185
6.44	-1.6275	-1.802	-0.3135
6.46	-1.616	-1.792	-0.3085
6.48	-1.602	-1.7795	-0.303
6.5	-1.586	-1.764	-0.298
6.52	-1.567	-1.7455	-0.292
6.54	-1.5455	-1.724	-0.2855
6.56	-1.5215	-1.7005	-0.2795
6.58	-1.4955	-1.6735	-0.273
6.6	-1.4665	-1.644	-0.266
6.62	-1.435	-1.612	-0.258
6.64	-1.402	-1.5775	-0.2505
6.66	-1.366	-1.54	-0.2425
6.68	-1.3285	-1.5005	-0.2345
6.7	-1.2885	-1.4585	-0.2255
6.72	-1.2465	-1.414	-0.2165
6.74	-1.202	-1.367	-0.207
6.76	-1.156	-1.318	-0.197
6.78	-1.1085	-1.2675	-0.187
6.8	-1.059	-1.2145	-0.1765
6.82	-1.0075	-1.159	-0.165
6.84	-0.955	-1.1025	-0.1535
6.86	-0.9	-1.0435	-0.1415
6.88	-0.8445	-0.9835	-0.1295
6.9	-0.7875	-0.9215	-0.117
6.92	-0.729	-0.8585	-0.104
6.94	-0.6695	-0.7935	-0.0905
6.96	-0.6085	-0.7275	-0.0765
6.98	-0.547	-0.66	-0.0625
7	-0.4845	-0.592	-0.048
7.02	-0.4215	-0.523	-0.0335
7.04	-0.3575	-0.4535	-0.0185
7.06	-0.2935	-0.3825	-0.0035
7.08	-0.228	-0.311	0.0125
7.1	-0.163	-0.2395	0.0285
7.12	-0.0975	-0.167	0.045
7.14	-0.0315	-0.095	0.0615
7.16	0.034	-0.022	0.077
7.18	0.0995	0.05	0.092
7.2	0.1645	0.1225	0.1075
7.22	0.23	0.195	0.1235
7.24	0.2945	0.2665	0.1395
7.26	0.359	0.338	0.1555
7.28	0.4225	0.4075	0.171
7.3	0.486	0.474	0.185
7.32	0.5495	0.539	0.198
7.34	0.6135	0.6025	0.21
7.36	0.6775	0.665	0.22
7.38	0.7425	0.7265	0.23
7.4	0.807	0.7865	0.2385
7.42	0.872	0.8465	0.248
7.44	0.9355	0.9045	0.2565
7.46	0.999	0.9615	0.265
7.48	1.061	1.017	0.2735
7.5	1.121	1.07	0.281
7.52	1.1795	1.1215	0.2885
7.54	1.2365	1.171	0.2955
7.56	1.2915	1.2185	0.3015
7.58	1.3445	1.2645	0.3075
7.6	1.395	1.308	0.312
7.62	1.443	1.349	0.316
7.64	1.489	1.3885	0.32
7.66	1.5325	1.425	0.323
7.68	1.5735	1.4595	0.3255
7.7	1.6115	1.4915	0.328
7.72	1.647	1.5205	0.3295
7.74	1.68	1.548	0.331
7.76	1.7095	1.5725	0.332
7.78	1.7375	1.595	0.333
7.8	1.7615	1.614	0.333
7.82	1.783	1.631	0.3335
7.84	1.8015	1.645	0.333
7.86	1.8175	1.657	0.332
7.88	1.8305	1.666	0.3315
7.9	1.84	1.6725	0.33
7.92	1.8475	1.6765	0.3285
7.94	1.851	1.6775	0.3265
7.96	1.8525	1.676	0.3245
7.98	1.85	1.6715	0.322
8	1.845	1.6645	0.319

## Sheet: Fig 16
Fig 16. Step Signal Response Curve
Time	Target	PID	RAC	DBO-DO-RAC
S	MM	MM	MM	MM
3.08e-07	5	0.03553	0.34023	1.86026
0.000616	5	0.03613	0.34376	1.88593
0.000616	5	0.0369	0.34379	1.91151
0.00123	5	0.03785	0.34386	1.93699
0.00185	5	0.03896	0.36635	1.96237
0.00246	5	0.04025	0.38879	1.98765
0.00246	5	0.04171	0.41117	2.01283
0.00308	5	0.04334	0.43349	2.03791
0.00369	5	0.04514	0.45576	2.06289
0.00431	5	0.04711	0.47797	2.08777
0.00431	5	0.04925	0.50012	2.11254
0.00492	5	0.05157	0.52221	2.13722
0.00554	5	0.05406	0.54425	2.16179
0.00615	5	0.05672	0.56623	2.18625
0.00677	5	0.05955	0.58815	2.21062
0.00677	5	0.06255	0.61002	2.23487
0.00738	5	0.06572	0.63183	2.25903
0.008	5	0.06906	0.65358	2.28307
0.00862	5	0.07258	0.67528	2.30701
0.00862	5	0.07627	0.69692	2.33083
0.00923	5	0.08012	0.7185	2.35455
0.00985	5	0.08415	0.74002	2.37816
0.01046	5	0.08835	0.76149	2.40165
0.01046	5	0.09273	0.7829	2.42503
0.01108	5	0.09727	0.80426	2.4483
0.01169	5	0.10199	0.82555	2.47145
0.01231	5	0.10732	0.84679	2.49449
0.01292	5	0.11291	0.86798	2.5174
0.01292	5	0.11768	0.8891	2.5402
0.01354	5	0.12283	0.91017	2.56288
0.01415	5	0.1283	0.93119	2.58544
0.01477	5	0.13403	0.95214	2.60787
0.01477	5	0.13996	0.97304	2.63018
0.01538	5	0.14602	0.99388	2.65236
0.016	5	0.15318	1.01467	2.67442
0.01662	5	0.16055	1.0354	2.69635
0.01723	5	0.16806	1.05607	2.71815
0.01723	5	0.17567	1.07668	2.73982
0.01785	5	0.18225	1.09724	2.76135
0.01846	5	0.18904	1.11774	2.78275
0.01908	5	0.19597	1.13818	2.80402
0.01908	5	0.20298	1.15857	2.82514
0.01969	5	0.21001	1.1789	2.84613
0.02031	5	0.217	1.19917	2.86698
0.02092	5	0.22387	1.21938	2.88769
0.02154	5	0.23057	1.23954	2.90826
0.02154	5	0.23517	1.25964	2.92868
0.02215	5	0.24116	1.27969	2.94895
0.02277	5	0.2474	1.29968	2.96908
0.02338	5	0.25381	1.31961	2.98906
0.02338	5	0.26033	1.33948	3.00889
0.024	5	0.2669	1.3593	3.02857
0.02462	5	0.27343	1.37906	3.0481
0.02523	5	0.27986	1.39876	3.06747
0.02523	5	0.28612	1.41841	3.08669
0.02585	5	0.29014	1.438	3.10576
0.02646	5	0.29426	1.45753	3.12466
0.02708	5	0.2984	1.477	3.14341
0.02708	5	0.30441	1.49642	3.162
0.02769	5	0.31063	1.51578	3.18043
0.02831	5	0.31697	1.53509	3.1987
0.02892	5	0.32337	1.55434	3.2168
0.02892	5	0.32852	1.57353	3.23474
0.02954	5	0.33323	1.59266	3.25252
0.03015	5	0.33754	1.61174	3.27013
0.03015	5	0.3415	1.63076	3.28758
0.03077	5	0.34674	1.64972	3.30486
0.03138	5	0.35199	1.66862	3.32198
0.032	5	0.35728	1.68747	3.33892
0.032	5	0.36262	1.70627	3.3557
0.03262	5	0.36805	1.725	3.37231
0.03323	5	0.37358	1.74368	3.38875
0.03385	5	0.38086	1.7623	3.40502
0.03385	5	0.38856	1.78086	3.42112
0.03446	5	0.39669	1.79937	3.43705
0.03508	5	0.40527	1.81782	3.45281
0.03569	5	0.41428	1.83622	3.4684
0.03631	5	0.42373	1.85455	3.48383
0.03631	5	0.43361	1.87283	3.49908
0.03692	5	0.44518	1.89105	3.51416
0.03754	5	0.45738	1.90922	3.52907
0.03815	5	0.47019	1.92733	3.54381
0.03815	5	0.4836	1.94538	3.55838
0.03877	5	0.49758	1.96337	3.57279
0.03938	5	0.51209	1.98131	3.58702
0.04	5	0.5271	1.99919	3.60109
0.04	5	0.54257	2.01702	3.61499
0.04062	5	0.55844	2.03478	3.62872
0.04123	5	0.57467	2.0525	3.64229
0.04185	5	0.58034	2.07015	3.65569
0.04246	5	0.6029	2.08774	3.66893
0.04246	5	0.62539	2.10528	3.682
0.04308	5	0.64783	2.12277	3.69492
0.04369	5	0.67021	2.14019	3.70767
0.04431	5	0.69252	2.15756	3.72026
0.04431	5	0.71478	2.17487	3.73269
0.04492	5	0.73698	2.19213	3.74496
0.04554	5	0.75913	2.20932	3.75708
0.04615	5	0.78121	2.22646	3.76904
0.04615	5	0.80323	2.24355	3.78085
0.04677	5	0.8252	2.26058	3.7925
0.04738	5	0.8471	2.27755	3.804
0.048	5	0.86895	2.29446	3.81536
0.048	5	0.89074	2.31131	3.82656
0.04862	5	0.91247	2.32811	3.83762
0.04923	5	0.93414	2.34486	3.84854
0.04985	5	0.95575	2.36154	3.85931
0.04985	5	0.9773	2.37817	3.86994
0.05046	5	0.9988	2.39474	3.88043
0.05108	5	1.02023	2.41126	3.89079
0.05169	5	1.04161	2.42771	3.90101
0.05169	5	1.06293	2.44411	3.91109
0.05231	5	1.08419	2.46046	3.92105
0.05292	5	1.10539	2.47674	3.93087
0.05354	5	1.12653	2.49297	3.94057
0.05415	5	1.14761	2.50915	3.95014
0.05415	5	1.16863	2.52526	3.95958
0.05477	5	1.1896	2.54132	3.96891
0.05538	5	1.21051	2.55732	3.97811
0.056	5	1.23135	2.57327	3.9872
0.056	5	1.25214	2.58916	3.99617
0.05662	5	1.27287	2.60499	4.00503
0.05723	5	1.29354	2.62076	4.01378
0.05785	5	1.31415	2.63648	4.02242
0.05846	5	1.3347	2.65214	4.03096
0.05846	5	1.3552	2.66774	4.03939
0.05908	5	1.37563	2.68329	4.04771
0.05969	5	1.39601	2.69878	4.05594
0.05969	5	1.41633	2.71421	4.06407
0.06031	5	1.43658	2.72959	4.07211
0.06092	5	1.45678	2.74491	4.08005
0.06154	5	1.47692	2.76017	4.0879
0.06154	5	1.49701	2.77537	4.09566
0.06215	5	1.51703	2.79052	4.10333
0.06277	5	1.53699	2.80561	4.11092
0.06338	5	1.5569	2.82065	4.11843
0.06338	5	1.57675	2.83562	4.12585
0.064	5	1.59653	2.85054	4.1332
0.06462	5	1.61626	2.86541	4.14047
0.06523	5	1.63593	2.88021	4.14767
0.06585	5	1.65554	2.89496	4.1548
0.06585	5	1.6751	2.90965	4.16185
0.06646	5	1.69459	2.92429	4.16884
0.06708	5	1.71402	2.93887	4.17576
0.06769	5	1.7334	2.95339	4.18261
0.06831	5	1.75272	2.96785	4.18941
0.06892	5	1.77197	2.98226	4.19614
0.06892	5	1.79117	2.99661	4.20282
0.06954	5	1.81031	3.01091	4.20943
0.07015	5	1.82939	3.02514	4.21599
0.07015	5	1.84842	3.03932	4.2225
0.07077	5	1.86738	3.05345	4.22896
0.07138	5	1.88629	3.06751	4.23536
0.072	5	1.90513	3.08152	4.24172
0.072	5	1.92392	3.09547	4.24803
0.07262	5	1.94265	3.10937	4.25429
0.07323	5	1.96132	3.12321	4.26051
0.07385	5	1.97993	3.13699	4.26669
0.07385	5	1.99848	3.15071	4.27282
0.07446	5	2.01697	3.16438	4.27892
0.07508	5	2.03541	3.17799	4.28497
0.07569	5	2.05378	3.19155	4.29099
0.07569	5	2.0721	3.20504	4.29696
0.07631	5	2.09036	3.21848	4.30291
0.07692	5	2.10855	3.23186	4.30882
0.07754	5	2.12669	3.24519	4.31469
0.07815	5	2.14477	3.25846	4.32053
0.07815	5	2.1628	3.27167	4.32634
0.07877	5	2.18076	3.28483	4.33212
0.07938	5	2.19866	3.29792	4.33786
0.08	5	2.21651	3.31097	4.34358
0.08062	5	2.2343	3.32395	4.34927
0.08062	5	2.25202	3.33688	4.35492
0.08123	5	2.26969	3.34975	4.36055
0.08185	5	2.2873	3.36256	4.36616
0.08246	5	2.30486	3.37532	4.37173
0.08246	5	2.32235	3.38802	4.37728
0.08308	5	2.33978	3.40066	4.3828
0.08369	5	2.35716	3.41325	4.38829
0.08369	5	2.37447	3.42577	4.39376
0.08431	5	2.39173	3.43825	4.3992
0.08492	5	2.40893	3.45066	4.40461
0.08554	5	2.42607	3.46302	4.41
0.08615	5	2.44315	3.47532	4.41536
0.08615	5	2.46017	3.48756	4.4207
0.08677	5	2.47713	3.49975	4.42601
0.08738	5	2.49404	3.51188	4.43129
0.088	5	2.51088	3.52395	4.43655
0.08862	5	2.52767	3.53597	4.44178
0.08923	5	2.54439	3.54793	4.44698
0.08923	5	2.56106	3.55983	4.45216
0.08985	5	2.57767	3.57168	4.45731
0.09046	5	2.59422	3.58347	4.46243
0.09108	5	2.61072	3.5952	4.46752
0.09108	5	2.62715	3.60687	4.47258
0.09169	5	2.64352	3.61849	4.47762
0.09231	5	2.65984	3.63005	4.48262
0.09292	5	2.67609	3.64155	4.4876
0.09292	5	2.69229	3.653	4.49254
0.09354	5	2.70843	3.66439	4.49745
0.09415	5	2.72451	3.67572	4.50233
0.09477	5	2.74053	3.687	4.50718
0.09477	5	2.7565	3.69822	4.512
0.09538	5	2.7724	3.70938	4.51678
0.096	5	2.78824	3.72049	4.52152
0.096	5	2.80403	3.73154	4.52623
0.09662	5	2.81976	3.74253	4.53091
0.09723	5	2.83542	3.75346	4.53555
0.09785	5	2.85103	3.76434	4.54015
0.09846	5	2.86658	3.77516	4.54472
0.09846	5	2.88208	3.78592	4.54924
0.09908	5	2.89751	3.79663	4.55373
0.09969	5	2.91288	3.80728	4.55818
0.10031	5	2.9282	3.81787	4.56258
0.10031	5	2.94345	3.82841	4.56695
0.10092	5	2.95865	3.83889	4.57127
0.10154	5	2.97379	3.84931	4.57555
0.10215	5	2.98887	3.85967	4.57979
0.10215	5	3.00389	3.86998	4.58398
0.10277	5	3.01885	3.88023	4.58813
0.10338	5	3.03375	3.89043	4.59224
0.104	5	3.0486	3.90057	4.59629
0.104	5	3.06338	3.91065	4.60031
0.10462	5	3.07811	3.92067	4.60427
0.10523	5	3.09278	3.93064	4.60819
0.10585	5	3.10739	3.94055	4.61206
0.10585	5	3.12194	3.9504	4.61588
0.10646	5	3.13643	3.96019	4.61965
0.10708	5	3.15086	3.96993	4.62338
0.10769	5	3.16523	3.97961	4.62705
0.10831	5	3.17955	3.98924	4.63068
0.10892	5	3.1938	3.99881	4.63425
0.10954	5	3.208	4.00832	4.63777
0.10954	5	3.22214	4.01777	4.64124
0.11015	5	3.23622	4.02717	4.64467
0.11077	5	3.25024	4.03651	4.64803
0.11138	5	3.2642	4.04579	4.65135
0.11138	5	3.2783	4.05502	4.65462
0.112	5	3.29233	4.06419	4.65783
0.11262	5	3.30631	4.0733	4.66099
0.11323	5	3.32023	4.08236	4.6641
0.11323	5	3.3341	4.09135	4.66716
0.11385	5	3.3479	4.1003	4.67017
0.11446	5	3.36164	4.10918	4.67312
0.11508	5	3.37532	4.11801	4.67602
0.11508	5	3.38894	4.12678	4.67887
0.11569	5	3.4025	4.13549	4.68167
0.11631	5	3.416	4.14415	4.68442
0.11692	5	3.42944	4.15275	4.68711
0.11692	5	3.44282	4.16129	4.68976
0.11754	5	3.45614	4.16978	4.69235
0.11815	5	3.4694	4.17821	4.6949
0.11877	5	3.4826	4.18658	4.69739
0.11938	5	3.49573	4.1949	4.69984
0.11938	5	3.5088	4.20125	4.70223
0.12	5	3.52181	4.20755	4.70458
0.12062	5	3.53476	4.21379	4.70688
0.12123	5	3.54765	4.21997	4.70913
0.12123	5	3.56047	4.2261	4.71134
0.12185	5	3.57323	4.23217	4.7135
0.12246	5	3.58593	4.23819	4.71561
0.12308	5	3.59856	4.24415	4.71768
0.12369	5	3.61113	4.25005	4.7197
0.12369	5	3.62364	4.2559	4.72168
0.12431	5	3.63609	4.26169	4.72362
0.12492	5	3.64847	4.26744	4.72552
0.12554	5	3.66079	4.27312	4.72737
0.12554	5	3.67304	4.27876	4.72919
0.12615	5	3.68523	4.28434	4.73096
0.12677	5	3.69735	4.28987	4.7327
0.12677	5	3.70942	4.29534	4.73439
0.12738	5	3.72141	4.30077	4.73606
0.128	5	3.73334	4.30614	4.73768
0.12862	5	3.74521	4.31147	4.73927
0.12923	5	3.75701	4.31674	4.74082
0.12985	5	3.76875	4.32196	4.74235
0.12985	5	3.78042	4.32713	4.74384
0.13046	5	3.79203	4.33225	4.74529
0.13108	5	3.80357	4.33733	4.74672
0.13169	5	3.81504	4.34235	4.74812
0.13169	5	3.82645	4.34733	4.74948
0.13231	5	3.8378	4.35225	4.75082
0.13292	5	3.84907	4.35713	4.75214
0.13354	5	3.86029	4.36197	4.75342
0.13354	5	3.87143	4.36675	4.75469
0.13415	5	3.88251	4.37149	4.75592
0.13477	5	3.89352	4.37618	4.75714
0.13538	5	3.90447	4.38083	4.75833
0.13538	5	3.91535	4.38543	4.7595
0.136	5	3.92616	4.38999	4.76065
0.13662	5	3.93691	4.3945	4.76178
0.13723	5	3.94759	4.39897	4.76289
0.13723	5	3.9582	4.4034	4.76398
0.13785	5	3.96875	4.40778	4.76506
0.13846	5	3.97923	4.41211	4.76612
0.13908	5	3.98964	4.41641	4.76716
0.13908	5	3.99999	4.42066	4.76819
0.13969	5	4.01026	4.42487	4.76921
0.14031	5	4.02047	4.42904	4.77021
0.14092	5	4.03062	4.43316	4.7712
0.14092	5	4.04069	4.43725	4.77217
0.14154	5	4.0507	4.4413	4.77314
0.14215	5	4.06064	4.4453	4.77409
0.14277	5	4.07051	4.44927	4.77504
0.14277	5	4.08032	4.45319	4.77597
0.14338	5	4.09006	4.45708	4.7769
0.144	5	4.09973	4.46093	4.77782
0.14462	5	4.10933	4.46474	4.77873
0.14523	5	4.11886	4.46851	4.77964
0.14523	5	4.12833	4.47224	4.78053
0.14585	5	4.13773	4.47594	4.78143
0.14646	5	4.14706	4.4796	4.78231
0.14708	5	4.15632	4.48322	4.78319
0.14708	5	4.16552	4.48681	4.78407
0.14769	5	4.17465	4.49036	4.78494
0.14831	5	4.18371	4.49388	4.7858
0.14892	5	4.1927	4.49736	4.78666
0.14954	5	4.20162	4.5008	4.78752
0.14954	5	4.21048	4.50421	4.78838
0.15015	5	4.21927	4.50759	4.78923
0.15077	5	4.22799	4.51094	4.79008
0.15138	5	4.23664	4.51425	4.79093
0.152	5	4.24523	4.51752	4.79177
0.152	5	4.25374	4.52077	4.79261
0.15262	5	4.26219	4.52398	4.79345
0.15323	5	4.27057	4.52716	4.79428
0.15385	5	4.27889	4.53031	4.79512
0.15446	5	4.28713	4.53343	4.79595
0.15508	5	4.29531	4.53651	4.79678
0.15569	5	4.30342	4.53957	4.79761
0.15631	5	4.31147	4.5426	4.79844
0.15631	5	4.31945	4.54559	4.79926
0.15692	5	4.32735	4.54856	4.80008
0.15754	5	4.3352	4.5515	4.8009
0.15815	5	4.34297	4.5544	4.80172
0.15877	5	4.35068	4.55728	4.80254
0.15877	5	4.35832	4.56013	4.80335
0.15938	5	4.36589	4.56296	4.80416
0.16	5	4.3734	4.56575	4.80497
0.16062	5	4.38084	4.56852	4.80578
0.16062	5	4.38821	4.57126	4.80659
0.16123	5	4.39552	4.57398	4.80739
0.16185	5	4.40276	4.57667	4.80819
0.16246	5	4.40993	4.57933	4.80899
0.16246	5	4.41704	4.58197	4.80978
0.16308	5	4.42408	4.58458	4.81057
0.16369	5	4.43106	4.58716	4.81136
0.16431	5	4.43796	4.58973	4.81215
0.16431	5	4.44481	4.59226	4.81293
0.16492	5	4.45159	4.59478	4.81371
0.16554	5	4.4583	4.59726	4.81449
0.16615	5	4.46494	4.59973	4.81526
0.16615	5	4.47153	4.60217	4.81603
0.16677	5	4.47804	4.60459	4.81679
0.16738	5	4.48449	4.60699	4.81756
0.168	5	4.49088	4.60936	4.81831
0.16862	5	4.4972	4.61172	4.81907
0.16862	5	4.50346	4.61405	4.81982
0.16923	5	4.50965	4.61636	4.82057
0.16985	5	4.51578	4.61864	4.82131
0.17046	5	4.52184	4.62091	4.82205
0.17046	5	4.52784	4.62316	4.82278
0.17108	5	4.53378	4.62538	4.82352
0.17169	5	4.53966	4.62759	4.82424
0.17231	5	4.54547	4.62978	4.82497
0.17231	5	4.55121	4.63194	4.82569
0.17292	5	4.5569	4.63409	4.8264
0.17354	5	4.56252	4.63622	4.82712
0.17415	5	4.56808	4.63833	4.82783
0.17477	5	4.57358	4.64042	4.82853
0.17477	5	4.57901	4.64249	4.82924
0.17538	5	4.58439	4.64455	4.82994
0.176	5	4.5897	4.64659	4.83063
0.17662	5	4.59495	4.64861	4.83133
0.17662	5	4.60014	4.65061	4.83202
0.17723	5	4.60527	4.6526	4.83271
0.17785	5	4.61033	4.65456	4.83339
0.17846	5	4.61534	4.65652	4.83408
0.17846	5	4.62029	4.65845	4.83476
0.17908	5	4.62518	4.66037	4.83544
0.17969	5	4.63001	4.66228	4.83612
0.18031	5	4.63477	4.66417	4.8368
0.18092	5	4.63948	4.66604	4.83748
0.18092	5	4.64413	4.6679	4.83816
0.18154	5	4.64873	4.66974	4.83884
0.18215	5	4.65326	4.67157	4.83951
0.18277	5	4.65774	4.67339	4.84019
0.18277	5	4.66216	4.67519	4.84087
0.18338	5	4.66652	4.67697	4.84155
0.184	5	4.67082	4.67875	4.84223
0.18462	5	4.67507	4.6805	4.84291
0.18462	5	4.67926	4.68225	4.8436
0.18523	5	4.68339	4.68397	4.84429
0.18585	5	4.68747	4.68569	4.84498
0.18646	5	4.69149	4.68738	4.84567
0.18646	5	4.69546	4.68907	4.84637
0.18708	5	4.69937	4.69073	4.84707
0.18769	5	4.70323	4.69239	4.84777
0.18831	5	4.70704	4.69403	4.84848
0.18831	5	4.71079	4.69565	4.84919
0.18892	5	4.71448	4.69727	4.84991
0.18954	5	4.71813	4.69886	4.85064
0.19015	5	4.72172	4.70045	4.85137
0.19077	5	4.72525	4.70202	4.8521
0.19077	5	4.72874	4.70358	4.85284
0.19138	5	4.73217	4.70512	4.85359
0.192	5	4.73556	4.70665	4.85435
0.19262	5	4.73889	4.70817	4.85511
0.19262	5	4.74217	4.70967	4.85589
0.19323	5	4.7454	4.71116	4.85667
0.19385	5	4.74858	4.71264	4.85745
0.19446	5	4.75171	4.71411	4.85825
0.19508	5	4.75479	4.71556	4.85906
0.19508	5	4.75782	4.71701	4.85987
0.19569	5	4.76081	4.71844	4.8607
0.19631	5	4.76374	4.71985	4.86153
0.19692	5	4.76663	4.72126	4.86237
0.19692	5	4.76947	4.72265	4.86322
0.19754	5	4.77227	4.72403	4.86409
0.19815	5	4.77502	4.7254	4.86496
0.19877	5	4.77772	4.72676	4.86584
0.19877	5	4.78038	4.72811	4.86674
0.19938	5	4.78299	4.72944	4.86764
0.2	5	4.78555	4.73077	4.86856
0.20062	5	4.78808	4.73208	4.86948
0.20062	5	4.79055	4.73338	4.87042
0.20123	5	4.79299	4.73467	4.87136
0.20185	5	4.79538	4.73595	4.87232
0.20246	5	4.79773	4.73722	4.87329
0.20308	5	4.80004	4.73848	4.87427
0.20308	5	4.8023	4.73972	4.87526
0.20369	5	4.80453	4.74096	4.87626
0.20431	5	4.80671	4.74219	4.87727
0.20492	5	4.80886	4.7434	4.87829
0.20492	5	4.81096	4.74461	4.87932
0.20554	5	4.81302	4.7458	4.88036
0.20615	5	4.81505	4.74699	4.88141
0.20677	5	4.81704	4.74816	4.88247
0.20677	5	4.81899	4.74933	4.88354
0.20738	5	4.8209	4.75048	4.88461
0.208	5	4.82277	4.75163	4.8857
0.20862	5	4.82461	4.75276	4.8868
0.20862	5	4.82641	4.75389	4.8879
0.20923	5	4.82818	4.755	4.88902
0.20985	5	4.82991	4.75611	4.89014
0.21046	5	4.83161	4.75721	4.89127
0.21046	5	4.83328	4.75829	4.8924
0.21108	5	4.83491	4.75937	4.89354
0.21169	5	4.83651	4.76044	4.89469
0.21231	5	4.83808	4.7615	4.89585
0.21231	5	4.83961	4.76255	4.89701
0.21292	5	4.84111	4.76359	4.89818
0.21354	5	4.84259	4.76463	4.89935
0.21415	5	4.84403	4.76565	4.90052
0.21415	5	4.84545	4.76667	4.9017
0.21477	5	4.84683	4.76767	4.90289
0.21538	5	4.84819	4.76867	4.90408
0.216	5	4.84952	4.76966	4.90527
0.216	5	4.85082	4.77064	4.90646
0.21662	5	4.85209	4.77161	4.90765
0.21723	5	4.85334	4.77258	4.90885
0.21785	5	4.85457	4.77353	4.91004
0.21785	5	4.85576	4.77448	4.91124
0.21846	5	4.85694	4.77542	4.91244
0.21908	5	4.85809	4.77635	4.91363
0.21969	5	4.85921	4.77728	4.91483
0.22031	5	4.86032	4.77819	4.91602
0.22092	5	4.8614	4.7791	4.91721
0.22092	5	4.86246	4.78	4.9184
0.22154	5	4.86349	4.78089	4.91959
0.22215	5	4.86451	4.78178	4.92077
0.22277	5	4.86551	4.78266	4.92195
0.22277	5	4.86649	4.78353	4.92313
0.22338	5	4.86745	4.78439	4.9243
0.224	5	4.86839	4.78525	4.92546
0.22462	5	4.86931	4.78609	4.92662
0.22462	5	4.87021	4.78693	4.92777
0.22523	5	4.8711	4.78777	4.92892
0.22585	5	4.87197	4.7886	4.93006
0.22646	5	4.87283	4.78942	4.93119
0.22646	5	4.87367	4.79023	4.93231
0.22708	5	4.8745	4.79104	4.93343
0.22769	5	4.87531	4.79184	4.93454
0.22831	5	4.87611	4.79263	4.93563
0.22892	5	4.87689	4.79342	4.93672
0.22892	5	4.87767	4.7942	4.9378
0.22954	5	4.87843	4.79497	4.93887
0.23015	5	4.87918	4.79574	4.93993
0.23077	5	4.87992	4.7965	4.94097
0.23077	5	4.88065	4.79725	4.94201
0.23138	5	4.88137	4.798	4.94303
0.232	5	4.88209	4.79875	4.94404
0.23262	5	4.88279	4.79948	4.94504
0.23262	5	4.88348	4.80021	4.94603
0.23323	5	4.88417	4.80094	4.947
0.23385	5	4.88485	4.80166	4.94797
0.23446	5	4.88553	4.80237	4.94892
0.23446	5	4.88619	4.80308	4.94985
0.23508	5	4.88684	4.80379	4.95077
0.23569	5	4.88748	4.80448	4.95168
0.23631	5	4.8881	4.80518	4.95257
0.23631	5	4.88871	4.80586	4.95345
0.23692	5	4.88931	4.80655	4.95432
0.23754	5	4.8899	4.80722	4.95517
0.23815	5	4.89047	4.8079	4.95601
0.23815	5	4.89104	4.80856	4.95683
0.23877	5	4.89159	4.80923	4.95764
0.23938	5	4.89214	4.80989	4.95843
0.24	5	4.89267	4.81054	4.95921
0.24	5	4.89319	4.81119	4.95997
0.24062	5	4.89371	4.81183	4.96072
0.24123	5	4.89421	4.81247	4.96145
0.24185	5	4.8947	4.81311	4.96217
0.24185	5	4.89519	4.81374	4.96287
0.24246	5	4.89566	4.81437	4.96356
0.24308	5	4.89613	4.81499	4.96423
0.24369	5	4.89659	4.81561	4.96489
0.24369	5	4.89704	4.81623	4.96553
0.24431	5	4.89748	4.81684	4.96616
0.24492	5	4.89791	4.81745	4.96677
0.24554	5	4.89834	4.81805	4.96737
0.24554	5	4.89876	4.81865	4.96795
0.24615	5	4.89917	4.81925	4.96852
0.24677	5	4.89958	4.81984	4.96907
0.24677	5	4.89998	4.82043	4.96961
0.24738	5	4.90037	4.82102	4.97013
0.248	5	4.90075	4.8216	4.97064
0.24862	5	4.90113	4.82219	4.97114
0.24862	5	4.90151	4.82276	4.97162
0.24923	5	4.90187	4.82334	4.97208
0.24985	5	4.90224	4.82391	4.97254
0.25046	5	4.90259	4.82448	4.97298
0.25108	5	4.90294	4.82505	4.9734
0.25169	5	4.90329	4.82561	4.97381
0.25169	5	4.90363	4.82617	4.97421
0.25231	5	4.90397	4.82673	4.97459
0.25292	5	4.9043	4.82729	4.97496
0.25354	5	4.90463	4.82784	4.97532
0.25354	5	4.90496	4.82839	4.97566
0.25415	5	4.90528	4.82894	4.97599
0.25477	5	4.90559	4.82949	4.97631
0.25538	5	4.90591	4.83003	4.97662
0.256	5	4.90622	4.83057	4.97691
0.256	5	4.90652	4.83111	4.97719
0.25662	5	4.90683	4.83165	4.97746
0.25723	5	4.90713	4.83219	4.97772
0.25785	5	4.90743	4.83273	4.97796
0.25785	5	4.90772	4.83326	4.9782
0.25846	5	4.90801	4.83379	4.97842
0.25908	5	4.9083	4.83432	4.97863
0.25908	5	4.90859	4.83485	4.97883
0.25969	5	4.90888	4.83538	4.97902
0.26031	5	4.90916	4.8359	4.97919
0.26092	5	4.90944	4.83643	4.97936
0.26154	5	4.90972	4.83695	4.97951
0.26215	5	4.91	4.83747	4.97966
0.26215	5	4.91028	4.83799	4.97979
0.26277	5	4.91056	4.83851	4.97991
0.26338	5	4.91083	4.83903	4.98002
0.264	5	4.9111	4.83954	4.98013
0.264	5	4.91138	4.84006	4.98022
0.26462	5	4.91165	4.84057	4.9803
0.26523	5	4.91192	4.84109	4.98037
0.26585	5	4.91219	4.8416	4.98043
0.26646	5	4.91246	4.84211	4.98049
0.26646	5	4.91273	4.84262	4.98053
0.26708	5	4.913	4.84314	4.98056
0.26769	5	4.91327	4.84365	4.98059
0.26769	5	4.91354	4.84416	4.9806
0.26831	5	4.91381	4.84466	4.98061
0.26892	5	4.91407	4.84517	4.98061
0.26954	5	4.91434	4.84568	4.9806
0.26954	5	4.91461	4.84619	4.98058
0.27015	5	4.91488	4.84669	4.98055
0.27077	5	4.91515	4.8472	4.98051
0.27138	5	4.91542	4.84771	4.98046
0.272	5	4.91569	4.84821	4.98041
0.272	5	4.91596	4.84872	4.98035
0.27262	5	4.91623	4.84922	4.98028
0.27323	5	4.91651	4.84973	4.9802
0.27385	5	4.91678	4.85023	4.98011
0.27385	5	4.91705	4.85073	4.98002
0.27446	5	4.91733	4.85124	4.97992
0.27508	5	4.9176	4.85174	4.97981
0.27569	5	4.91788	4.85225	4.9797
0.27569	5	4.91816	4.85275	4.97957
0.27631	5	4.91843	4.85325	4.97944
0.27692	5	4.91871	4.85376	4.97931
0.27754	5	4.91899	4.85426	4.97916
0.27754	5	4.91928	4.85476	4.97901
0.27815	5	4.91956	4.85527	4.97886
0.27877	5	4.91984	4.85577	4.97869
0.27938	5	4.92013	4.85627	4.97853
0.27938	5	4.92042	4.85678	4.97835
0.28	5	4.9207	4.85728	4.97817
0.28062	5	4.92099	4.85778	4.97799
0.28123	5	4.92129	4.85828	4.9778
0.28185	5	4.92158	4.85879	4.9776
0.28185	5	4.92187	4.85929	4.9774
0.28246	5	4.92217	4.85979	4.97719
0.28308	5	4.92246	4.8603	4.97698
0.28369	5	4.92276	4.8608	4.97677
0.28369	5	4.92306	4.8613	4.97655
0.28431	5	4.92337	4.86181	4.97633
0.28492	5	4.92367	4.86231	4.9761
0.28554	5	4.92397	4.86281	4.97588
0.28615	5	4.92428	4.86332	4.97564
0.28615	5	4.92459	4.86382	4.97541
0.28677	5	4.9249	4.86432	4.97517
0.28738	5	4.92521	4.86483	4.97494
0.288	5	4.92552	4.86533	4.9747
0.288	5	4.92584	4.86583	4.97445
0.28862	5	4.92615	4.86634	4.97421
0.28923	5	4.92647	4.86684	4.97397
0.28985	5	4.92679	4.86734	4.97372
0.28985	5	4.92711	4.86785	4.97348
0.29046	5	4.92743	4.86835	4.97323
0.29108	5	4.92776	4.86886	4.97299
0.29169	5	4.92808	4.86936	4.97274
0.29231	5	4.92841	4.86986	4.9725
0.29231	5	4.92874	4.87036	4.97226
0.29292	5	4.92907	4.87087	4.97202
0.29354	5	4.9294	4.87137	4.97178
0.29415	5	4.92973	4.87187	4.97155
0.29477	5	4.93007	4.87238	4.97132
0.29477	5	4.9304	4.87288	4.97109
0.29538	5	4.93074	4.87338	4.97086
0.296	5	4.93108	4.87388	4.97064
0.29662	5	4.93142	4.87438	4.97043
0.29662	5	4.93176	4.87489	4.97022
0.29723	5	4.93211	4.87539	4.97001
0.29785	5	4.93245	4.87589	4.96981
0.29846	5	4.9328	4.87639	4.96961
0.29846	5	4.93314	4.87689	4.96943
0.29908	5	4.93349	4.87739	4.96924
0.29969	5	4.93384	4.87789	4.96907
0.30031	5	4.93419	4.87839	4.9689
0.30031	5	4.93454	4.87888	4.96874
0.30154	5	4.93489	4.87938	4.96859
0.30154	5	4.93525	4.87988	4.96845
0.30215	5	4.9356	4.88038	4.96832
0.30277	5	4.93596	4.88087	4.96819
0.30338	5	4.93632	4.88137	4.96808
0.30338	5	4.93667	4.88186	4.96797
0.304	5	4.93703	4.88236	4.96788
0.30462	5	4.93739	4.88285	4.96779
0.30523	5	4.93775	4.88335	4.96772
0.30585	5	4.93811	4.88384	4.96766
0.30585	5	4.93847	4.88433	4.96761
0.30646	5	4.93884	4.88482	4.96758
0.30708	5	4.9392	4.88531	4.96755
0.30769	5	4.93956	4.8858	4.96754
0.30769	5	4.93993	4.88629	4.96754
0.30831	5	4.94029	4.88678	4.96755
0.30892	5	4.94066	4.88726	4.96758
0.30954	5	4.94102	4.88775	4.96762
0.30954	5	4.94139	4.88823	4.96767
0.31015	5	4.94176	4.88872	4.96774
0.31077	5	4.94212	4.8892	4.96782
0.31138	5	4.94249	4.88968	4.96792
0.31138	5	4.94286	4.89016	4.96803
0.312	5	4.94323	4.89064	4.96816
0.31262	5	4.94359	4.89112	4.9683
0.31323	5	4.94396	4.8916	4.96845
0.31385	5	4.94433	4.89207	4.96862
0.31385	5	4.9447	4.89255	4.96881
0.31446	5	4.94507	4.89302	4.96901
0.31508	5	4.94543	4.89349	4.96922
0.31569	5	4.9458	4.89396	4.96946
0.31569	5	4.94617	4.89443	4.9697
0.31631	5	4.94654	4.8949	4.96996
0.31692	5	4.9469	4.89537	4.97024
0.31754	5	4.94727	4.89583	4.97053
0.31754	5	4.94764	4.8963	4.97084
0.31815	5	4.94801	4.89676	4.97116
0.31877	5	4.94837	4.89722	4.9715
0.31877	5	4.94874	4.89768	4.97185
0.31938	5	4.9491	4.89814	4.97222
0.32	5	4.94947	4.8986	4.9726
0.32062	5	4.94983	4.89905	4.973
0.32123	5	4.9502	4.8995	4.97341
0.32185	5	4.95056	4.89996	4.97383
0.32246	5	4.95092	4.90041	4.97427
0.32246	5	4.95128	4.90086	4.97472
0.32308	5	4.95165	4.9013	4.97519
0.32369	5	4.95201	4.90175	4.97567
0.32431	5	4.95237	4.90219	4.97616
0.32492	5	4.95273	4.90263	4.97666
0.32492	5	4.95308	4.90307	4.97718
0.32554	5	4.95344	4.90351	4.9777
0.32615	5	4.9538	4.90395	4.97824
0.32677	5	4.95415	4.90438	4.97879
0.32677	5	4.95451	4.90482	4.97936
0.32738	5	4.95486	4.90525	4.97993
0.328	5	4.95521	4.90568	4.98051
0.32862	5	4.95557	4.90611	4.9811
0.32862	5	4.95592	4.90653	4.9817
0.32923	5	4.95627	4.90696	4.98231
0.32985	5	4.95662	4.90738	4.98293
0.32985	5	4.95696	4.9078	4.98356
0.33046	5	4.95731	4.90822	4.98419
0.33108	5	4.95765	4.90864	4.98483
0.33169	5	4.958	4.90905	4.98548
0.33231	5	4.95834	4.90946	4.98613
0.33292	5	4.95868	4.90988	4.98679
0.33292	5	4.95902	4.91029	4.98745
0.33354	5	4.95936	4.91069	4.98812
0.33415	5	4.9597	4.9111	4.98879
0.33477	5	4.96004	4.9115	4.98947
0.33477	5	4.96037	4.9119	4.99015
0.33538	5	4.96071	4.9123	4.99083
0.336	5	4.96104	4.9127	4.99151
0.336	5	4.96137	4.9131	4.9922
0.33662	5	4.9617	4.91349	4.99288
0.33723	5	4.96203	4.91389	4.99357
0.33785	5	4.96236	4.91428	4.99425
0.33785	5	4.96269	4.91466	4.99494
0.33846	5	4.96301	4.91505	4.99562
0.33908	5	4.96334	4.91544	4.99631
0.33969	5	4.96366	4.91582	4.99699
0.33969	5	4.96398	4.9162	4.99767
0.34031	5	4.9643	4.91658	4.99834
0.34092	5	4.96462	4.91696	4.99902
0.34154	5	4.96494	4.91733	4.99968
0.34215	5	4.96526	4.9177	5.00035
0.34215	5	4.96557	4.91808	5.00101
0.34277	5	4.96589	4.91845	5.00166
0.34338	5	4.9662	4.91881	5.00231
0.344	5	4.96651	4.91918	5.00295
0.34462	5	4.96683	4.91954	5.00359
0.34462	5	4.96714	4.91991	5.00421
0.34523	5	4.96745	4.92027	5.00483
0.34585	5	4.96775	4.92063	5.00545
0.34646	5	4.96806	4.92098	5.00605
0.34646	5	4.96837	4.92134	5.00665
0.34708	5	4.96868	4.92169	5.00724
0.34769	5	4.96898	4.92204	5.00782
0.34831	5	4.96928	4.92239	5.00839
0.34831	5	4.96959	4.92274	5.00895
0.34892	5	4.96989	4.92309	5.0095
0.34954	5	4.97019	4.92343	5.01004
0.35015	5	4.97049	4.92377	5.01057
0.35015	5	4.97079	4.92411	5.01109
0.35077	5	4.97109	4.92445	5.0116
0.35138	5	4.97139	4.92479	5.0121
0.352	5	4.97169	4.92513	5.01258
0.352	5	4.97199	4.92546	5.01306
0.35262	5	4.97228	4.92579	5.01352
0.35323	5	4.97258	4.92612	5.01397
0.35385	5	4.97287	4.92645	5.01441
0.35446	5	4.97317	4.92678	5.01484
0.35446	5	4.97346	4.92711	5.01526
0.35508	5	4.97375	4.92743	5.01567
0.35569	5	4.97405	4.92775	5.01606
0.35631	5	4.97434	4.92808	5.01644
0.35631	5	4.97463	4.9284	5.01681
0.35692	5	4.97492	4.92871	5.01717
0.35754	5	4.97521	4.92903	5.01752
0.35815	5	4.97549	4.92935	5.01785
0.35815	5	4.97578	4.92966	5.01817
0.35877	5	4.97607	4.92997	5.01849
0.35938	5	4.97636	4.93028	5.01879
0.36	5	4.97664	4.93059	5.01907
0.36	5	4.97693	4.9309	5.01935
0.36062	5	4.97721	4.9312	5.01962
0.36123	5	4.9775	4.93151	5.01987
0.36185	5	4.97778	4.93181	5.02012
0.36246	5	4.97806	4.93211	5.02035
0.36308	5	4.97834	4.93242	5.02058
0.36308	5	4.97862	4.93271	5.02079
0.36369	5	4.97891	4.93301	5.021
0.36431	5	4.97919	4.93331	5.02119
0.36492	5	4.97947	4.9336	5.02138
0.36554	5	4.97975	4.9339	5.02155
0.36554	5	4.98002	4.93419	5.02172
0.36615	5	4.9803	4.93448	5.02188
0.36677	5	4.98058	4.93477	5.02203
0.36677	5	4.98086	4.93506	5.02217
0.36738	5	4.98113	4.93535	5.02231
0.368	5	4.98141	4.93563	5.02244
0.36862	5	4.98169	4.93592	5.02256
0.36923	5	4.98196	4.9362	5.02267
0.36923	5	4.98224	4.93648	5.02278
0.36985	5	4.98251	4.93677	5.02288
0.37046	5	4.98278	4.93705	5.02298
0.37108	5	4.98306	4.93732	5.02307
0.37108	5	4.98333	4.9376	5.02316
0.37169	5	4.9836	4.93788	5.02324
0.37231	5	4.98387	4.93815	5.02332
0.37292	5	4.98414	4.93843	5.02339
0.37292	5	4.98442	4.9387	5.02346
0.37354	5	4.98469	4.93897	5.02353
0.37415	5	4.98496	4.93924	5.02359
0.37477	5	4.98523	4.93951	5.02365
0.37477	5	4.9855	4.93978	5.02371
0.37538	5	4.98576	4.94005	5.02377
0.376	5	4.98603	4.94032	5.02383
0.37662	5	4.9863	4.94058	5.02388
0.37662	5	4.98657	4.94085	5.02394
0.37723	5	4.98684	4.94111	5.02399
0.37785	5	4.9871	4.94137	5.02405
0.37846	5	4.98737	4.94163	5.0241
0.37846	5	4.98764	4.94189	5.02416
0.37908	5	4.9879	4.94215	5.02421
0.37969	5	4.98817	4.94241	5.02427
0.38031	5	4.98843	4.94267	5.02433
0.38031	5	4.9887	4.94292	5.02439
0.38092	5	4.98896	4.94318	5.02445
0.38154	5	4.98923	4.94343	5.02452
0.38215	5	4.98949	4.94368	5.02459
0.38215	5	4.98976	4.94393	5.02466
0.38277	5	4.99002	4.94418	5.02473
0.38338	5	4.99028	4.94443	5.02481
0.384	5	4.99055	4.94468	5.02489
0.38462	5	4.99081	4.94493	5.02498
0.38462	5	4.99107	4.94518	5.02507
0.38523	5	4.99133	4.94542	5.02516
0.38585	5	4.9916	4.94567	5.02526
0.38646	5	4.99186	4.94591	5.02537
0.38646	5	4.99212	4.94615	5.02548
0.38708	5	4.99238	4.94639	5.02559
0.38769	5	4.99264	4.94663	5.02571
0.38831	5	4.9929	4.94687	5.02584
0.38831	5	4.99316	4.94711	5.02597
0.38892	5	4.99342	4.94735	5.02611
0.38954	5	4.99368	4.94759	5.02625
0.39015	5	4.99394	4.94782	5.0264
0.39077	5	4.9942	4.94806	5.02656
0.39077	5	4.99446	4.94829	5.02672
0.39138	5	4.99472	4.94852	5.02689
0.392	5	4.99498	4.94875	5.02706
0.39262	5	4.99523	4.94898	5.02725
0.39262	5	4.99549	4.94921	5.02743
0.39323	5	4.99575	4.94944	5.02763
0.39385	5	4.99601	4.94966	5.02783
0.39446	5	4.99626	4.94989	5.02804
0.39508	5	4.99652	4.95012	5.02826
0.39508	5	4.99678	4.95034	5.02848
0.39569	5	4.99704	4.95056	5.02871
0.39631	5	4.99729	4.95078	5.02895
0.39692	5	4.99755	4.951	5.02919
0.39692	5	4.9978	4.95122	5.02944
0.39754	5	4.99806	4.95144	5.0297
0.39815	5	4.99831	4.95166	5.02996
0.39877	5	4.99857	4.95187	5.03023
0.39938	5	4.99882	4.95209	5.03051
0.39938	5	4.99908	4.9523	5.0308
0.4	5	4.99933	4.95251	5.03109
0.40062	5	4.99959	4.95272	5.03138
0.40123	5	4.99984	4.95293	5.03169
0.40123	5	5.00009	4.95314	5.032
0.40185	5	5.00035	4.95335	5.03231
0.40246	5	5.0006	4.95355	5.03264
0.40308	5	5.00085	4.95376	5.03296
0.40369	5	5.0011	4.95396	5.0333
0.40369	5	5.00136	4.95416	5.03364
0.40431	5	5.00161	4.95436	5.03398
0.40492	5	5.00186	4.95456	5.03433
0.40554	5	5.00211	4.95476	5.03469
0.40615	5	5.00236	4.95495	5.03505
0.40615	5	5.00261	4.95515	5.03542
0.40677	5	5.00286	4.95534	5.03579
0.40738	5	5.00311	4.95553	5.03617
0.408	5	5.00336	4.95573	5.03655
0.408	5	5.00361	4.95591	5.03693
0.40862	5	5.00386	4.9561	5.03732
0.40923	5	5.00411	4.95629	5.03771
0.40985	5	5.00436	4.95647	5.03811
0.40985	5	5.0046	4.95666	5.03851
0.41046	5	5.00485	4.95684	5.03891
0.41108	5	5.0051	4.95702	5.03932
0.41169	5	5.00535	4.9572	5.03973
0.41169	5	5.00559	4.95738	5.04014
0.41231	5	5.00584	4.95755	5.04055
0.41292	5	5.00608	4.95773	5.04097
0.41354	5	5.00633	4.9579	5.04139
0.41354	5	5.00658	4.95807	5.04181
0.41415	5	5.00682	4.95824	5.04223
0.41477	5	5.00706	4.95841	5.04265
0.41538	5	5.00731	4.95858	5.04307
0.416	5	5.00755	4.95874	5.0435
0.416	5	5.0078	4.95891	5.04392
0.41662	5	5.00804	4.95907	5.04435
0.41723	5	5.00828	4.95923	5.04477
0.41785	5	5.00852	4.95939	5.04519
0.41785	5	5.00877	4.95955	5.04562
0.41846	5	5.00901	4.9597	5.04604
0.41908	5	5.00925	4.95986	5.04646
0.41969	5	5.00949	4.96001	5.04688
0.41969	5	5.00973	4.96016	5.0473
0.42031	5	5.00997	4.96031	5.04771
0.42092	5	5.01021	4.96046	5.04813
0.42154	5	5.01045	4.96061	5.04854
0.42154	5	5.01068	4.96075	5.04894
0.42215	5	5.01092	4.96089	5.04935
0.42277	5	5.01116	4.96104	5.04975
0.42338	5	5.0114	4.96118	5.05014
0.42338	5	5.01163	4.96132	5.05053
0.424	5	5.01187	4.96145	5.05092
0.42462	5	5.0121	4.96159	5.0513
0.42523	5	5.01234	4.96172	5.05168
0.42585	5	5.01257	4.96186	5.05205
0.42585	5	5.01281	4.96199	5.05242
0.42646	5	5.01304	4.96212	5.05278
0.42708	5	5.01327	4.96225	5.05313
0.42769	5	5.01351	4.96237	5.05347
0.42769	5	5.01374	4.9625	5.05381
0.42831	5	5.01397	4.96262	5.05414
0.42892	5	5.0142	4.96274	5.05447
0.42954	5	5.01443	4.96287	5.05478
0.43015	5	5.01466	4.96299	5.05509
0.43015	5	5.01489	4.9631	5.05538
0.43077	5	5.01512	4.96322	5.05567
0.43138	5	5.01535	4.96334	5.05595
0.432	5	5.01558	4.96345	5.05622
0.432	5	5.0158	4.96356	5.05648
0.43262	5	5.01603	4.96368	5.05673
0.43323	5	5.01626	4.96379	5.05697
0.43385	5	5.01648	4.96389	5.05719
0.43446	5	5.01671	4.964	5.05741
0.43446	5	5.01693	4.96411	5.05762
0.43508	5	5.01715	4.96421	5.05781
0.43569	5	5.01738	4.96432	5.05799
0.43631	5	5.0176	4.96442	5.05816
0.43631	5	5.01782	4.96452	5.05831
0.43692	5	5.01804	4.96462	5.05846
0.43754	5	5.01826	4.96472	5.05859
0.43815	5	5.01848	4.96482	5.0587
0.43815	5	5.0187	4.96492	5.05881
0.43877	5	5.01892	4.96501	5.0589
0.43938	5	5.01914	4.96511	5.05897
0.44	5	5.01935	4.9652	5.05903
0.44062	5	5.01957	4.9653	5.05908
0.44062	5	5.01979	4.96539	5.05911
0.44123	5	5.02	4.96548	5.05913
0.44185	5	5.02022	4.96557	5.05913
0.44246	5	5.02043	4.96566	5.05912
0.44246	5	5.02064	4.96575	5.05909
0.44308	5	5.02085	4.96583	5.05905
0.44369	5	5.02107	4.96592	5.05899
0.44431	5	5.02128	4.96601	5.05892
0.44492	5	5.02149	4.96609	5.05883
0.44492	5	5.0217	4.96618	5.05873
0.44554	5	5.02191	4.96626	5.05861
0.44615	5	5.02211	4.96634	5.05847
0.44677	5	5.02232	4.96643	5.05832
0.44677	5	5.02253	4.96651	5.05816
0.44738	5	5.02273	4.96659	5.05798
0.448	5	5.02294	4.96667	5.05778
0.44862	5	5.02314	4.96675	5.05757
0.44862	5	5.02334	4.96683	5.05734
0.44923	5	5.02355	4.96691	5.0571
0.44985	5	5.02375	4.96699	5.05684
0.45046	5	5.02395	4.96707	5.05657
0.45046	5	5.02415	4.96714	5.05628
0.45108	5	5.02435	4.96722	5.05598
0.45169	5	5.02455	4.9673	5.05566
0.45231	5	5.02474	4.96737	5.05533
0.45231	5	5.02494	4.96745	5.05499
0.45292	5	5.02513	4.96753	5.05463
0.45354	5	5.02533	4.9676	5.05426
0.45415	5	5.02552	4.96768	5.05388
0.45415	5	5.02572	4.96775	5.05348
0.45477	5	5.02591	4.96783	5.05307
0.45538	5	5.0261	4.9679	5.05265
0.456	5	5.02629	4.96798	5.05222
0.456	5	5.02648	4.96805	5.05177
0.45662	5	5.02667	4.96813	5.05132
0.45723	5	5.02685	4.9682	5.05085
0.45785	5	5.02704	4.96827	5.05037
0.45846	5	5.02722	4.96835	5.04989
0.45846	5	5.02741	4.96842	5.04939
0.45908	5	5.02759	4.9685	5.04889
0.45969	5	5.02778	4.96857	5.04838
0.46031	5	5.02796	4.96864	5.04786
0.46092	5	5.02814	4.96872	5.04733
0.46092	5	5.02832	4.96879	5.04679
0.46154	5	5.02849	4.96887	5.04625
0.46215	5	5.02867	4.96894	5.04571
0.46277	5	5.02885	4.96902	5.04516
0.46277	5	5.02902	4.96909	5.0446
0.46338	5	5.0292	4.96917	5.04404
0.464	5	5.02937	4.96924	5.04348
0.46462	5	5.02954	4.96932	5.04291
0.46462	5	5.02971	4.9694	5.04234
0.46523	5	5.02988	4.96947	5.04177
0.46585	5	5.03005	4.96955	5.0412
0.46646	5	5.03022	4.96962	5.04063
0.46708	5	5.03039	4.9697	5.04006
0.46708	5	5.03055	4.96978	5.03949
0.46769	5	5.03071	4.96986	5.0414
0.46831	5	5.03088	4.96993	5.04157
0.46892	5	5.03104	4.97001	5.04174
0.46892	5	5.0312	4.97009	5.04192
0.46954	5	5.03136	4.97017	5.04209
0.47015	5	5.03152	4.97025	5.04226
0.47077	5	5.03167	4.97033	5.04243
0.47077	5	5.03183	4.97041	5.04261
0.47138	5	5.03199	4.97049	5.04278
0.472	5	5.03214	4.97057	5.04295
0.47262	5	5.03229	4.97065	5.04313
0.47262	5	5.03244	4.97074	5.0433
0.47323	5	5.03259	4.97082	5.04348
0.47385	5	5.03274	4.9709	5.04366
0.47446	5	5.03289	4.97099	5.04383
0.47446	5	5.03303	4.97107	5.04401
0.47508	5	5.03318	4.97115	5.04419
0.47569	5	5.03332	4.97124	5.04437
0.47631	5	5.03346	4.97133	5.04455
0.47692	5	5.0336	4.97141	5.04473
0.47754	5	5.03374	4.9715	5.04492
0.47754	5	5.03388	4.97159	5.0451
0.47815	5	5.03402	4.97167	5.04528
0.47877	5	5.03415	4.97176	5.04547
0.47938	5	5.03428	4.97185	5.04565
0.47938	5	5.03442	4.97194	5.04584
0.48	5	5.03455	4.97203	5.04602
0.48062	5	5.03468	4.97212	5.04621
0.48123	5	5.03481	4.97221	5.04639
0.48123	5	5.03493	4.9723	5.04658
0.48185	5	5.03506	4.9724	5.04676
0.48246	5	5.03518	4.97249	5.04695
0.48308	5	5.03531	4.97258	5.04713
0.48308	5	5.03543	4.97268	5.04731
0.48369	5	5.03555	4.97277	5.04749
0.48431	5	5.03566	4.97287	5.04767
0.48492	5	5.03578	4.97296	5.04785
0.48554	5	5.0359	4.97306	5.04802
0.48615	5	5.03601	4.97315	5.0482
0.48615	5	5.03612	4.97325	5.04837
0.48677	5	5.03623	4.97335	5.04854
0.48738	5	5.03634	4.97345	5.04871
0.488	5	5.03645	4.97355	5.04887
0.48862	5	5.03656	4.97365	5.04903
0.48862	5	5.03666	4.97374	5.04918
0.48923	5	5.03677	4.97385	5.04934
0.48985	5	5.03687	4.97395	5.04948
0.49046	5	5.03697	4.97405	5.04963
0.49046	5	5.03707	4.97415	5.04977
0.49108	5	5.03717	4.97425	5.0499
0.49169	5	5.03726	4.97435	5.05003
0.49231	5	5.03736	4.97446	5.05015
0.49231	5	5.03745	4.97456	5.05027
0.49292	5	5.03754	4.97466	5.05038
0.49354	5	5.03763	4.97477	5.05048
0.49415	5	5.03772	4.97487	5.05058
0.49415	5	5.03781	4.97498	5.05067
0.49477	5	5.03789	4.97508	5.05075
0.49538	5	5.03798	4.97519	5.05083
0.496	5	5.03806	4.97529	5.0509
0.49662	5	5.03814	4.9754	5.05096
0.49662	5	5.03822	4.97551	5.05101
0.49723	5	5.03829	4.97561	5.05105
0.49785	5	5.03837	4.97572	5.05108
0.49846	5	5.03845	4.97583	5.05111
0.49908	5	5.03852	4.97594	5.05113
0.49908	5	5.03859	4.97605	5.05113
0.49969	5	5.03866	4.97615	5.05113
0.50031	5	5.03873	4.95013	5.05112
0.50092	5	5.03879	4.95016	5.0511
0.50154	5	5.03886	4.9502	5.05107
0.50154	5	5.03892	4.95024	5.05103
0.50215	5	5.03898	4.95028	5.05098
0.50277	5	5.03905	4.95033	5.05092
0.50338	5	5.0391	4.95037	5.05085
0.50338	5	5.03916	4.95042	5.05077
0.504	5	5.03922	4.95047	5.05068
0.50462	5	5.03927	4.95052	5.05058
0.50523	5	5.03932	4.95058	5.05047
0.50523	5	5.03938	4.95063	5.05035
0.50585	5	5.03943	4.95069	5.05022
0.50646	5	5.03947	4.95075	5.05009
0.50708	5	5.03952	4.95081	5.04994
0.50769	5	5.03957	4.95087	5.04978
0.50769	5	5.03961	4.95094	5.04962
0.50831	5	5.03965	4.951	5.04944
0.50892	5	5.03969	4.95107	5.04926
0.50954	5	5.03973	4.95115	5.04907
0.50954	5	5.03977	4.95122	5.04887
0.51015	5	5.0398	4.95129	5.04866
0.51077	5	5.03984	4.95137	5.04845
0.51138	5	5.03987	4.95145	5.04823
0.51138	5	5.0399	4.95153	5.048
0.512	5	5.03993	4.95162	5.04777
0.51262	5	5.03996	4.9517	5.04753
0.51323	5	5.03999	4.95179	5.04728
0.51323	5	5.04002	4.95188	5.04703
0.51385	5	5.04004	4.95197	5.04678
0.51446	5	5.04006	4.95207	5.04652
0.51508	5	5.04009	4.95216	5.04625
0.51508	5	5.04011	4.95226	5.04599
0.51569	5	5.04012	4.95236	5.04572
0.51631	5	5.04014	4.95247	5.04545
0.51692	5	5.04016	4.95257	5.04518
0.51754	5	5.04017	4.95268	5.04491
0.51815	5	5.04019	4.95279	5.04463
0.51877	5	5.0402	4.9529	5.04436
0.51877	5	5.04021	4.95301	5.04409
0.51938	5	5.04022	4.95313	5.04382
0.52	5	5.04023	4.95325	5.04355
0.52	5	5.04023	4.95337	5.04328
0.52062	5	5.04024	4.95349	5.04302
0.52123	5	5.04024	4.95361	5.04276
0.52185	5	5.04025	4.95374	5.04251
0.52185	5	5.04025	4.95387	5.04226
0.52246	5	5.04025	4.954	5.04202
0.52308	5	5.04025	4.95413	5.04178
0.52369	5	5.04025	4.95427	5.04155
0.52369	5	5.04024	4.95441	5.04133
0.52431	5	5.04024	4.95455	5.04112
0.52492	5	5.04023	4.95469	5.04092
0.52554	5	5.04023	4.95483	5.04072
0.52615	5	5.04022	4.95498	5.04054
0.52615	5	5.04021	4.95513	5.04036
0.52677	5	5.0402	4.95528	5.0402
0.52738	5	5.04019	4.95543	5.04005
0.528	5	5.04018	4.95558	5.03991
0.52862	5	5.04017	4.95574	5.03979
0.52923	5	5.04015	4.9559	5.03968
0.52923	5	5.04014	4.95606	5.03958
0.52985	5	5.04012	4.95622	5.0395
0.53046	5	5.0401	4.95638	5.03943
0.53108	5	5.04009	4.95655	5.03938
0.53108	5	5.04007	4.95672	5.03934
0.53169	5	5.04005	4.95689	5.03932
0.53231	5	5.04003	4.95706	5.03932
0.53292	5	5.04	4.95724	5.03933
0.53292	5	5.03998	4.95741	5.03936
0.53354	5	5.03996	4.95759	5.0394
0.53415	5	5.03993	4.95777	5.03947
0.53477	5	5.03991	4.95795	5.03955
0.53477	5	5.03988	4.95814	5.03965
0.53538	5	5.03986	4.95832	5.03977
0.536	5	5.03983	4.95851	5.03991
0.53662	5	5.0398	4.9587	5.04006
0.53662	5	5.03977	4.9589	5.04024
0.53723	5	5.03974	4.95909	5.04043
0.53785	5	5.03971	4.95928	5.04064
0.53846	5	5.03968	4.95948	5.04087
0.53908	5	5.03965	4.95968	5.04112
0.53908	5	5.03962	4.95988	5.04138
0.53969	5	5.0424	4.96009	5.04167
0.54031	5	5.04249	4.96029	5.04197
0.54092	5	5.04258	4.9605	5.04229
0.54092	5	5.04267	4.96071	5.04263
0.54154	5	5.04277	4.96092	5.04298
0.54215	5	5.04286	4.96113	5.04335
0.54277	5	5.04295	4.96134	5.04374
0.54277	5	5.04304	4.96156	5.04415
0.54338	5	5.04313	4.96178	5.04457
0.544	5	5.04321	4.96199	5.045
0.54462	5	5.0433	4.96222	5.04545
0.54523	5	5.04339	4.96244	5.04592
0.54523	5	5.04348	4.96266	5.0464
0.54585	5	5.04356	4.96289	5.04689
0.54646	5	5.04365	4.96311	5.0474
0.54708	5	5.04373	4.96334	5.04791
0.54708	5	5.04382	4.96357	5.04844
0.54769	5	5.0439	4.96381	5.04898
0.54831	5	5.04399	4.96404	5.04953
0.54892	5	5.04407	4.96428	5.05009
0.54954	5	5.04415	4.96451	5.05066
0.54954	5	5.04424	4.96475	5.05124
0.55015	5	5.04432	4.96499	5.05182
0.55077	5	5.0444	4.96524	5.05241
0.55138	5	5.04448	4.96548	5.053
0.55138	5	5.04456	4.96572	5.0536
0.552	5	5.04464	4.96597	5.05421
0.55262	5	5.04472	4.96622	5.05481
0.55323	5	5.0448	4.96647	5.05542
0.55323	5	5.04488	4.96672	5.05603
0.55385	5	5.04495	4.96697	5.05664
0.55446	5	5.04503	4.96722	5.05725
0.55508	5	5.04511	4.96748	5.05786
0.55508	5	5.04518	4.96774	5.05847
0.55569	5	5.04526	4.96799	5.05908
0.55631	5	5.04534	4.96825	5.05968
0.55692	5	5.04541	4.96851	5.06027
0.55754	5	5.04549	4.96878	5.06086
0.55754	5	5.04556	4.96904	5.06144
0.55815	5	5.04564	4.96931	5.06202
0.55877	5	5.04571	4.96957	5.06259
0.55938	5	5.04578	4.96984	5.06315
0.56	5	5.04586	4.97011	5.06369
0.56	5	5.04593	4.97038	5.06423
0.56062	5	5.046	4.97065	5.06476
0.56123	5	5.04607	4.97092	5.06527
0.56185	5	5.04614	4.9712	5.06577
0.56185	5	5.04622	4.97147	5.06626
0.56246	5	5.04629	4.97175	5.06673
0.56308	5	5.04636	4.97202	5.06719
0.56369	5	5.04643	4.9723	5.06763
0.56431	5	5.0465	4.97258	5.06805
0.56431	5	5.04657	4.97286	5.06846
0.56492	5	5.04664	4.97314	5.06885
0.56554	5	5.04671	4.97343	5.06922
0.56615	5	5.04678	4.97371	5.06957
0.56615	5	5.04684	4.974	5.0699
0.56677	5	5.04691	4.97428	5.07022
0.56738	5	5.04698	4.97457	5.07051
0.568	5	5.04705	4.97486	5.07078
0.56862	5	5.04712	4.97515	5.07103
0.56923	5	5.04718	4.97544	5.07126
0.56923	5	5.04725	4.97573	5.07146
0.56985	5	5.04732	4.97602	5.07165
0.57046	5	5.04739	4.97632	5.07181
0.57108	5	5.04745	4.97661	5.07195
0.57108	5	5.04752	4.9769	5.07207
0.57169	5	5.04759	4.9772	5.07216
0.57231	5	5.04765	4.9775	5.07223
0.57292	5	5.04772	4.97779	5.07228
0.57292	5	5.04778	4.97809	5.0723
0.57354	5	5.04785	4.97839	5.07231
0.57415	5	5.04791	4.97869	5.07228
0.57477	5	5.04798	4.97899	5.07224
0.57477	5	5.04804	4.9793	5.07217
0.57538	5	5.04811	4.9796	5.07209
0.576	5	5.04817	4.9799	5.07198
0.57662	5	5.04824	4.98021	5.07184
0.57662	5	5.0483	4.98051	5.07169
0.57723	5	5.04837	4.98082	5.07151
0.57785	5	5.04843	4.98112	5.07132
0.57846	5	5.0485	4.98143	5.0711
0.57908	5	5.04856	4.98174	5.07086
0.57969	5	5.04863	4.98204	5.0706
0.57969	5	5.04869	4.98235	5.07033
0.58031	5	5.04875	4.98266	5.07003
0.58092	5	5.04882	4.98297	5.06972
0.58154	5	5.04888	4.98328	5.06939
0.58154	5	5.04895	4.98359	5.06904
0.58215	5	5.04901	4.98391	5.06868
0.58277	5	5.04907	4.98422	5.0683
0.58338	5	5.04914	4.98453	5.06791
0.58338	5	5.0492	4.98484	5.0675
0.584	5	5.04926	4.98516	5.06708
0.58462	5	5.04933	4.98547	5.06665
0.58523	5	5.04939	4.98579	5.0662
0.58523	5	5.04945	4.9861	5.06575
0.58585	5	5.04952	4.98642	5.06528
0.58646	5	5.04958	4.98673	5.0648
0.58708	5	5.04964	4.98705	5.06432
0.58708	5	5.04971	4.98737	5.06383
0.58769	5	5.04977	4.98768	5.06333
0.58831	5	5.04983	4.988	5.06282
0.58892	5	5.0499	4.98832	5.06231
0.58954	5	5.04996	4.98864	5.0618
0.58954	5	5.05002	4.98896	5.06128
0.59015	5	5.05009	4.98928	5.06076
0.59077	5	5.05015	4.9896	5.06024
0.59138	5	5.05022	4.98992	5.05971
0.59138	5	5.05028	4.99024	5.05919
0.592	5	5.05034	4.99056	5.05867
0.59262	5	5.05041	4.99088	5.05815
0.59323	5	5.05047	4.9912	5.05763
0.59385	5	5.05053	4.99152	5.05712
0.59385	5	5.0506	4.99184	5.05661
0.59446	5	5.05066	4.99216	5.05611
0.59508	5	5.05072	4.99248	5.05561
0.59569	5	5.05079	4.9928	5.05512
0.59569	5	5.05085	4.99313	5.05464
0.59631	5	5.05092	4.99345	5.05416
0.59692	5	5.05098	4.99377	5.0537
0.59754	5	5.05104	4.99409	5.05324
0.59754	5	5.05111	4.99441	5.0528
0.59815	5	5.05117	4.99474	5.05236
0.59877	5	5.05123	4.99506	5.05194
0.59938	5	5.0513	4.99538	5.05153
0.6	5	5.05136	4.9957	5.05114
0.6	5	5.05143	4.99602	5.05076
0.60062	5	5.05149	4.99635	5.05039
0.60123	5	5.05155	4.99667	5.05003
0.60185	5	5.05162	4.99699	5.0497
0.60185	5	5.05168	4.99731	5.04937
0.60246	5	5.05175	4.99763	5.04907
0.60308	5	5.05181	4.99795	5.04878
0.60369	5	5.05188	4.99828	5.04851
0.60369	5	5.05194	4.9986	5.04825
0.60431	5	5.052	4.99892	5.04801
0.60492	5	5.05207	4.99924	5.04779
0.60554	5	5.05213	4.99956	5.04759
0.60554	5	5.0522	4.99988	5.04741
0.60615	5	5.05226	5.0002	5.04725
0.60677	5	5.05232	5.00052	5.0471
0.60738	5	5.05239	5.00083	5.04697
0.60738	5	5.05245	5.00115	5.04687
0.608	5	5.05252	5.00147	5.04678
0.60862	5	5.05258	5.00179	5.04671
0.60923	5	5.05265	5.00211	5.04666
0.60985	5	5.05271	5.00242	5.04662
0.61046	5	5.05277	5.00274	5.04661
0.61046	5	5.05284	5.00305	5.04661
0.61108	5	5.0529	5.00337	5.04664
0.61169	5	5.05297	5.00368	5.04668
0.61169	5	5.05303	5.004	5.04674
0.61231	5	5.05309	5.00431	5.04682
0.61292	5	5.05316	5.00462	5.04692
0.61354	5	5.05322	5.00493	5.04703
0.61354	5	5.05329	5.00524	5.04716
0.61415	5	5.05335	5.00555	5.04731
0.61477	5	5.05341	5.00586	5.04747
0.61538	5	5.05348	5.00617	5.04765
0.61538	5	5.05354	5.00648	5.04785
0.616	5	5.0536	5.00678	5.04806
0.61662	5	5.05367	5.00709	5.04828
0.61723	5	5.05373	5.00739	5.04852
0.61785	5	5.05379	5.00769	5.04878
0.61785	5	5.05386	5.008	5.04904
0.61846	5	5.05392	5.0083	5.04932
0.61908	5	5.05398	5.0086	5.04961
0.61969	5	5.05405	5.0089	5.04992
0.62031	5	5.05411	5.00919	5.05023
0.62031	5	5.05417	5.00949	5.05055
0.62092	5	5.05423	5.00979	5.05089
0.62154	5	5.0543	5.01008	5.05123
0.62215	5	5.05436	5.01037	5.05159
0.62215	5	5.05442	5.01066	5.05195
0.62277	5	5.05448	5.01095	5.05231
0.62338	5	5.05454	5.01124	5.05269
0.624	5	5.0546	5.01153	5.05307
0.62462	5	5.05466	5.01182	5.05346
0.62462	5	5.05472	5.0121	5.05385
0.62523	5	5.05479	5.01238	5.05424
0.62585	5	5.05485	5.01266	5.05464
0.62646	5	5.05491	5.01294	5.05505
0.62646	5	5.05497	5.01322	5.05545
0.62708	5	5.05503	5.0135	5.05586
0.62769	5	5.05508	5.01377	5.05626
0.62831	5	5.05514	5.01405	5.05667
0.62831	5	5.0552	5.01432	5.05708
0.62892	5	5.05526	5.01459	5.05749
0.62954	5	5.05532	5.01486	5.05789
0.63015	5	5.05538	5.01512	5.0583
0.63015	5	5.05544	5.01539	5.0587
0.63077	5	5.05549	5.01565	5.05909
0.63138	5	5.05555	5.01591	5.05949
0.632	5	5.05561	5.01617	5.05988
0.632	5	5.05566	5.01642	5.06026
0.63262	5	5.05572	5.01668	5.06064
0.63323	5	5.05577	5.01693	5.06102
0.63385	5	5.05583	5.01718	5.06139
0.63385	5	5.05589	5.01743	5.06175
0.63446	5	5.05594	5.01768	5.0621
0.63508	5	5.05599	5.01792	5.06245
0.63569	5	5.05605	5.01816	5.06279
0.63569	5	5.0561	5.0184	5.06312
0.63631	5	5.05615	5.01864	5.06344
0.63692	5	5.05621	5.01888	5.06375
0.63754	5	5.05626	5.01911	5.06405
0.63754	5	5.05631	5.01934	5.06434
0.63815	5	5.05636	5.01957	5.06463
0.63877	5	5.05641	5.0198	5.0649
0.63938	5	5.05646	5.02002	5.06516
0.64	5	5.05651	5.02024	5.06541
0.64062	5	5.05656	5.02046	5.06565
0.64062	5	5.05661	5.02068	5.06588
0.64123	5	5.05666	5.02089	5.06609
0.64185	5	5.05671	5.02111	5.0663
0.64246	5	5.05676	5.02132	5.06649
0.64308	5	5.0568	5.02152	5.06667
0.64308	5	5.05685	5.02173	5.06684
0.64369	5	5.0569	5.02193	5.06699
0.64431	5	5.05694	5.02213	5.06714
0.64431	5	5.05699	5.02233	5.06727
0.64492	5	5.05703	5.02253	5.06739
0.64554	5	5.05707	5.02272	5.06749
0.64615	5	5.05712	5.02291	5.06759
0.64615	5	5.05716	5.0231	5.06767
0.64677	5	5.0572	5.02328	5.06774
0.64738	5	5.05724	5.02347	5.0678
0.648	5	5.05728	5.02365	5.06784
0.64862	5	5.05732	5.02382	5.06787
0.64862	5	5.05736	5.024	5.0679
0.64923	5	5.0574	5.02417	5.0679
0.64985	5	5.05744	5.02434	5.0679
0.65046	5	5.05748	5.02451	5.06789
0.65108	5	5.05751	5.02467	5.06786
0.65108	5	5.05755	5.02484	5.06782
0.65169	5	5.05759	5.025	5.06777
0.65231	5	5.05762	5.02515	5.06772
0.65292	5	5.05766	5.02531	5.06765
0.65292	5	5.05769	5.02546	5.06756
0.65354	5	5.05772	5.02561	5.06747
0.65415	5	5.05775	5.02575	5.06737
0.65477	5	5.05779	5.0259	5.06726
0.65477	5	5.05782	5.02604	5.06714
0.65538	5	5.05785	5.02618	5.06701
0.656	5	5.05788	5.02631	5.06687
0.65662	5	5.0579	5.02645	5.06672
0.65662	5	5.05793	5.02658	5.06657
0.65723	5	5.05796	5.02671	5.0664
0.65785	5	5.05799	5.02683	5.06623
0.65846	5	5.05801	5.02696	5.06605
0.65846	5	5.05804	5.02708	5.06586
0.65908	5	5.05806	5.0272	5.06567
0.65969	5	5.05808	5.02731	5.06546
0.66031	5	5.05811	5.02742	5.06525
0.66092	5	5.05813	5.02753	5.06504
0.66154	5	5.05815	5.02764	5.06482
0.66154	5	5.05817	5.02775	5.06459
0.66215	5	5.05819	5.02785	5.06436
0.66277	5	5.05821	5.02795	5.06412
0.66277	5	5.05823	5.02805	5.06388
0.66338	5	5.05824	5.02814	5.06364
0.664	5	5.05826	5.02824	5.06339
0.66462	5	5.05828	5.02833	5.06313
0.66462	5	5.05829	5.02841	5.06288
0.66523	5	5.05831	5.0285	5.06261
0.66585	5	5.05832	5.02858	5.06235
0.66646	5	5.05833	5.02866	5.06208
0.66646	5	5.05834	5.02874	5.06181
0.66708	5	5.05835	5.02882	5.06154
0.66769	5	5.05836	5.02889	5.06127
0.66831	5	5.05837	5.02896	5.06099
0.66831	5	5.05838	5.02903	5.06072
0.66892	5	5.05839	5.0291	5.06044
0.66954	5	5.0584	5.02916	5.06016
0.67015	5	5.0584	5.02922	5.05988
0.67077	5	5.05841	5.02928	5.0596
0.67077	5	5.05841	5.02934	5.05932
0.67138	5	5.05841	5.0294	5.05904
0.672	5	5.05842	5.02945	5.05876
0.67262	5	5.05842	5.0295	5.05848
0.67262	5	5.05842	5.02955	5.0582
0.67323	5	5.05842	5.02959	5.05792
0.67385	5	5.05842	5.02964	5.05764
0.67446	5	5.05842	5.02968	5.05736
0.67446	5	5.05842	5.02972	5.05709
0.67508	5	5.05841	5.02976	5.05681
0.67569	5	5.05841	5.0298	5.05654
0.67631	5	5.0584	5.02983	5.05626
0.67631	5	5.0584	5.02986	5.05599
0.67692	5	5.05839	5.02989	5.05572
0.67754	5	5.05839	5.02992	5.05546
0.67815	5	5.05838	5.02995	5.05519
0.67877	5	5.05837	5.02997	5.05493
0.67877	5	5.05836	5.02999	5.05467
0.67938	5	5.05835	5.03001	5.05441
0.68	5	5.05834	5.03003	5.05416
0.68062	5	5.05833	5.03005	5.0539
0.68123	5	5.05831	5.03006	5.05365
0.68123	5	5.0583	5.03008	5.0534
0.68185	5	5.05829	5.03009	5.05316
0.68246	5	5.05827	5.0301	5.05291
0.68308	5	5.05826	5.03011	5.05267
0.68369	5	5.05824	5.03011	5.05244
0.68369	5	5.05822	5.03012	5.0522
0.68431	5	5.0582	5.03012	5.05197
0.68492	5	5.05818	5.03013	5.05174
0.68554	5	5.05817	5.03013	5.05152
0.68554	5	5.05814	5.03013	5.05129
0.68615	5	5.05812	5.03012	5.05107
0.68677	5	5.0581	5.03012	5.05086
0.68738	5	5.05808	5.03012	5.05064
0.68738	5	5.05806	5.03011	5.05043
0.688	5	5.05803	5.0301	5.05022
0.68862	5	5.05801	5.03009	5.05002
0.68862	5	5.05798	5.03008	5.04981
0.68923	5	5.05796	5.03007	5.04961
0.68985	5	5.05793	5.03006	5.04942
0.69046	5	5.0579	5.03005	5.04922
0.69108	5	5.05788	5.03003	5.04903
0.69169	5	5.05785	5.03002	5.04884
0.69169	5	5.05782	5.03	5.04866
0.69231	5	5.05779	5.02999	5.04848
0.69292	5	5.05776	5.02997	5.0483
0.69354	5	5.05773	5.02995	5.04812
0.69415	5	5.05769	5.02993	5.04794
0.69415	5	5.05766	5.02991	5.04777
0.69477	5	5.05763	5.02989	5.0476
0.69538	5	5.05759	5.02986	5.04744
0.696	5	5.05756	5.02984	5.04727
0.696	5	5.05753	5.02982	5.04711
0.69662	5	5.05749	5.02979	5.04695
0.69723	5	5.05745	5.02977	5.0468
0.69785	5	5.05742	5.02974	5.04665
0.69785	5	5.05738	5.02972	5.04649
0.69846	5	5.05734	5.02969	5.04635
0.69908	5	5.05731	5.02967	5.0462
0.69969	5	5.05727	5.02964	5.04606
0.69969	5	5.05723	5.02961	5.04592
0.70031	5	5.05719	5.02958	5.04578
0.70092	5	5.05715	5.02956	5.04564
0.70154	5	5.05711	5.02953	5.04551
0.70215	5	5.05707	5.0295	5.04538
0.70215	5	5.05703	5.02947	5.04525
0.70277	5	5.05698	5.02944	5.04512
0.70338	5	5.05694	5.02941	5.045
0.704	5	5.0569	5.02938	5.04488
0.70462	5	5.05686	5.02935	5.04476
0.70462	5	5.05681	5.02932	5.04465
0.70523	5	5.05677	5.02929	5.04453
0.70585	5	5.05672	5.02926	5.04442
0.70646	5	5.05668	5.02924	5.04432
0.70646	5	5.05663	5.02921	5.04421
0.70708	5	5.05659	5.02918	5.04411
0.70769	5	5.05654	5.02915	5.04401
0.70831	5	5.0565	5.02912	5.04391
0.70831	5	5.05645	5.02909	5.04382
0.70892	5	5.0564	5.02906	5.04373
0.70954	5	5.05636	5.02903	5.04364
0.71015	5	5.05631	5.029	5.04355
0.71015	5	5.05626	5.02898	5.04347
0.71077	5	5.05622	5.02895	5.04339
0.71138	5	5.05617	5.02892	5.04331
0.712	5	5.05612	5.02889	5.04324
0.71262	5	5.05607	5.02887	5.04317
0.71323	5	5.05602	5.02884	5.0431
0.71323	5	5.05597	5.02881	5.04304
0.71385	5	5.05592	5.02879	5.04298
0.71446	5	5.05588	5.02876	5.04292
0.71508	5	5.05583	5.02874	5.04287
0.71508	5	5.05578	5.02871	5.04282
0.71569	5	5.05573	5.02869	5.04277
0.71631	5	5.05568	5.02867	5.04273
0.71692	5	5.05563	5.02864	5.04269
0.71754	5	5.05558	5.02862	5.04266
0.71754	5	5.05553	5.0286	5.04263
0.71815	5	5.05548	5.02858	5.0426
0.71877	5	5.05543	5.02856	5.04258
0.71938	5	5.05538	5.02853	5.04256
0.71938	5	5.05533	5.02851	5.04254
0.72	5	5.05528	5.02849	5.04253
0.72062	5	5.05523	5.02848	5.04253
0.72123	5	5.05518	5.02846	5.04253
0.72185	5	5.05513	5.02844	5.04253
0.72246	5	5.05508	5.02842	5.04254
0.72246	5	5.05503	5.0284	5.04255
0.72308	5	5.05498	5.02839	5.04257
0.72369	5	5.05493	5.02837	5.04259
0.72431	5	5.05488	5.02836	5.04261
0.72431	5	5.05483	5.02834	5.04264
0.72492	5	5.05478	5.02833	5.04268
0.72554	5	5.05474	5.02831	5.04272
0.72615	5	5.05469	5.0283	5.04277
0.72615	5	5.05464	5.02829	5.04282
0.72677	5	5.05459	5.02827	5.04287
0.72738	5	5.05454	5.02826	5.04293
0.728	5	5.05449	5.02825	5.043
0.728	5	5.05445	5.02824	5.04307
0.72862	5	5.0544	5.02823	5.04314
0.72923	5	5.05435	5.02822	5.04322
0.72985	5	5.05431	5.02821	5.04331
0.72985	5	5.05426	5.02821	5.0434
0.73046	5	5.05421	5.0282	5.0435
0.73108	5	5.05417	5.02819	5.0436
0.73169	5	5.05412	5.02818	5.0437
0.73231	5	5.05408	5.02818	5.04381
0.73231	5	5.05403	5.02817	5.04393
0.73292	5	5.05399	5.02817	5.04405
0.73354	5	5.05394	5.02816	5.04418
0.73415	5	5.0539	5.02816	5.04431
0.73477	5	5.05386	5.02816	5.04444
0.73477	5	5.05381	5.02815	5.04458
0.73538	5	5.05377	5.02815	5.04473
0.736	5	5.05373	5.02815	5.04488
0.73662	5	5.05369	5.02815	5.04504
0.73662	5	5.05365	5.02815	5.0452
0.73723	5	5.05361	5.02815	5.04536
0.73785	5	5.05357	5.02815	5.04553
0.73846	5	5.05353	5.02815	5.0457
0.73846	5	5.05349	5.02815	5.04588
0.73908	5	5.05346	5.02815	5.04606
0.73969	5	5.05342	5.02815	5.04625
0.74031	5	5.05338	5.02816	5.04644
0.74031	5	5.05335	5.02816	5.04663
0.74092	5	5.05331	5.02816	5.04683
0.74154	5	5.05328	5.02817	5.04703
0.74215	5	5.05324	5.02817	5.04724
0.74277	5	5.05321	5.02817	5.04745
0.74277	5	5.05318	5.02818	5.04766
0.74338	5	5.05315	5.02818	5.04788
0.744	5	5.05312	5.02819	5.0481
0.74462	5	5.05309	5.0282	5.04832
0.74523	5	5.05306	5.0282	5.04855
0.74523	5	5.05303	5.02821	5.04878
0.74585	5	5.053	5.02822	5.04901
0.74646	5	5.05297	5.02822	5.04924
0.74708	5	5.05295	5.02823	5.04948
0.74708	5	5.05292	5.02824	5.04972
0.74769	5	5.0529	5.02825	5.04996
0.74831	5	5.05288	5.02826	5.0502
0.74892	5	5.05285	5.02827	5.05045
0.74892	5	5.05283	5.02828	5.05069
0.74954	5	5.05281	5.02828	5.05094
0.75015	5	5.05279	5.02829	5.0512
0.75077	5	5.05277	5.0283	5.05145
0.75077	5	5.05275	5.02831	5.0517
0.75138	5	5.05274	5.02833	5.05196
0.752	5	5.05272	5.02834	5.05221
0.75262	5	5.05271	5.02835	5.05247
0.75323	5	5.05269	5.02836	5.05273
0.75385	5	5.05268	5.02837	5.05299
0.75385	5	5.05267	5.02838	5.05325
0.75446	5	5.05266	5.02839	5.05352
0.75508	5	5.05265	5.0284	5.05378
0.75569	5	5.05264	5.02841	5.05404
0.75569	5	5.05263	5.02842	5.0543
0.75631	5	5.05262	5.02844	5.05457
0.75692	5	5.05262	5.02845	5.05483
0.75754	5	5.05261	5.02846	5.0551
0.75815	5	5.05261	5.02847	5.05536
0.75815	5	5.0526	5.02848	5.05563
0.75877	5	5.0526	5.02849	5.05589
0.75938	5	5.0526	5.0285	5.05616
0.76	5	5.0526	5.02851	5.05643
0.76	5	5.0526	5.02852	5.05669
0.76062	5	5.0526	5.02853	5.05696
0.76123	5	5.05261	5.02854	5.05722
0.76185	5	5.05261	5.02855	5.05749
0.76246	5	5.05262	5.02856	5.05775
0.76246	5	5.05263	5.02857	5.05802
0.76308	5	5.05263	5.02858	5.05829
0.76369	5	5.05264	5.02859	5.05855
0.76431	5	5.05265	5.0286	5.05882
0.76492	5	5.05266	5.0286	5.05908
0.76492	5	5.05268	5.02861	5.05935
0.76554	5	5.05269	5.02862	5.05962
0.76615	5	5.0527	5.02862	5.05988
0.76677	5	5.05272	5.02863	5.06015
0.76677	5	5.05273	5.02863	5.06042
0.76738	5	5.05275	5.02864	5.06068
0.768	5	5.05277	5.02864	5.06095
0.76862	5	5.05279	5.02865	5.06122
0.76862	5	5.05281	5.02865	5.06149
0.76923	5	5.05283	5.02865	5.06176
0.76985	5	5.05285	5.02865	5.06203
0.77046	5	5.05288	5.02865	5.0623
0.77046	5	5.0529	5.02865	5.06257
0.77108	5	5.05293	5.02865	5.06284
0.77169	5	5.05295	5.02864	5.06312
0.77231	5	5.05298	5.02864	5.06339
0.77292	5	5.05301	5.02863	5.06367
0.77292	5	5.05304	5.02863	5.06394
0.77354	5	5.05307	5.02862	5.06422
0.77415	5	5.0531	5.02861	5.0645
0.77477	5	5.05313	5.0286	5.06478
0.77477	5	5.05317	5.02859	5.06506
0.77538	5	5.0532	5.02858	5.06535
0.776	5	5.05323	5.02857	5.06564
0.77662	5	5.05327	5.02855	5.06593
0.77723	5	5.05331	5.02853	5.06622
0.77723	5	5.05334	5.02852	5.06651
0.77785	5	5.05338	5.0285	5.0668
0.77846	5	5.05342	5.02848	5.0671
0.77908	5	5.05346	5.02845	5.0674
0.77908	5	5.0535	5.02843	5.06771
0.77969	5	5.05354	5.0284	5.06801
0.78031	5	5.05358	5.02838	5.06832
0.78092	5	5.05362	5.02835	5.06863
0.78092	5	5.05367	5.02832	5.06894
0.78154	5	5.05371	5.02828	5.06926
0.78215	5	5.05375	5.02825	5.06958
0.78277	5	5.0538	5.02821	5.0699
0.78338	5	5.05384	5.02818	5.07023
0.784	5	5.05389	5.02813	5.07056
0.784	5	5.05393	5.02809	5.07089
0.78462	5	5.05398	5.02805	5.07123
0.78523	5	5.05403	5.028	5.07157
0.78585	5	5.05407	5.02795	5.07191
0.78585	5	5.05412	5.0279	5.07226
0.78646	5	5.05417	5.02785	5.0726
0.78708	5	5.05422	5.02779	5.07296
0.78769	5	5.05427	5.02774	5.07331
0.78769	5	5.05431	5.02768	5.07367
0.78831	5	5.05436	5.02761	5.07403
0.78892	5	5.05441	5.02755	5.0744
0.78954	5	5.05446	5.02748	5.07477
0.79015	5	5.05451	5.02741	5.07514
0.79015	5	5.05456	5.02734	5.07552
0.79077	5	5.05461	5.02727	5.07589
0.79138	5	5.05466	5.02719	5.07627
0.792	5	5.05471	5.02711	5.07666
0.792	5	5.05476	5.02703	5.07705
0.79262	5	5.05481	5.02695	5.07743
0.79323	5	5.05486	5.02686	5.07783
0.79385	5	5.05491	5.02677	5.07822
0.79446	5	5.05496	5.02668	5.07862
0.79446	5	5.05501	5.02659	5.07901
0.79508	5	5.05505	5.02649	5.07941
0.79569	5	5.0551	5.02639	5.07982
0.79631	5	5.05515	5.02629	5.08022
0.79631	5	5.0552	5.02619	5.08063
0.79692	5	5.05525	5.02608	5.08103
0.79754	5	5.0553	5.02597	5.08144
0.79815	5	5.05534	5.02586	5.08185
0.79815	5	5.05539	5.02575	5.08226
0.79877	5	5.05544	5.02563	5.08267
0.79938	5	5.05548	5.02551	5.08308
0.8	5	5.05553	5.02539	5.08349
0.8	5	5.05557	5.02527	5.08389
0.80062	5	5.05561	5.02514	5.0843
0.80123	5	5.05566	5.02501	5.08471
0.80123	5	5.0557	5.02488	5.08512
0.80185	5	5.05574	5.02475	5.08552
0.80246	5	5.05578	5.02461	5.08593
0.80308	5	5.05583	5.02447	5.08633
0.80369	5	5.05587	5.02433	5.08673
0.80431	5	5.05591	5.02419	5.08713
0.80431	5	5.05594	5.02405	5.08753
0.80492	5	5.05598	5.0239	5.08792
0.80554	5	5.05602	5.02375	5.08831
0.80615	5	5.05605	5.0236	5.08869
0.80615	5	5.05609	5.02345	5.08908
0.80677	5	5.05612	5.0233	5.08945
0.80738	5	5.05616	5.02314	5.08983
0.808	5	5.05619	5.02299	5.0902
0.80862	5	5.05622	5.02283	5.09056
0.80862	5	5.05625	5.02267	5.09092
0.80923	5	5.05628	5.02251	5.09128
0.80985	5	5.05631	5.02234	5.09162
0.81046	5	5.05634	5.02218	5.09197
0.81046	5	5.05636	5.02201	5.0923
0.81108	5	5.05639	5.02184	5.09263
0.81169	5	5.05641	5.02168	5.09295
0.81169	5	5.05644	5.02151	5.09327
0.81231	5	5.05646	5.02134	5.09358
0.81292	5	5.05648	5.02117	5.09388
0.81354	5	5.0565	5.021	5.09417
0.81415	5	5.05652	5.02083	5.09446
0.81477	5	5.05653	5.02065	5.09473
0.81538	5	5.05655	5.02048	5.095
0.81538	5	5.05657	5.02031	5.09526
0.816	5	5.05658	5.02014	5.09551
0.81662	5	5.05659	5.01996	5.09575
0.81723	5	5.0566	5.01979	5.09599
0.81723	5	5.05662	5.01962	5.09621
0.81785	5	5.05662	5.01945	5.09642
0.81846	5	5.05663	5.01928	5.09662
0.81908	5	5.05664	5.01911	5.09682
0.81908	5	5.05665	5.01894	5.097
0.81969	5	5.05665	5.01877	5.09717
0.82031	5	5.05666	5.01861	5.09733
0.82092	5	5.05666	5.01844	5.09748
0.82092	5	5.05666	5.01828	5.09762
0.82154	5	5.05666	5.01812	5.09775
0.82215	5	5.05666	5.01796	5.09787
0.82277	5	5.05666	5.0178	5.09797
0.82277	5	5.05666	5.01764	5.09807
0.82338	5	5.05665	5.01749	5.09815
0.824	5	5.05665	5.01734	5.09823
0.82462	5	5.05664	5.01719	5.09829
0.82523	5	5.05663	5.01705	5.09834
0.82585	5	5.05663	5.0169	5.09838
0.82585	5	5.05662	5.01677	5.0984
0.82646	5	5.05661	5.01663	5.09842
0.82708	5	5.0566	5.0165	5.09842
0.82769	5	5.05659	5.01638	5.09841
0.82769	5	5.05658	5.01625	5.09839
0.82831	5	5.05657	5.01614	5.09836
0.82892	5	5.05655	5.01602	5.09832
0.82954	5	5.05654	5.01591	5.09827
0.82954	5	5.05652	5.01581	5.0982
0.83015	5	5.05651	5.01571	5.09813
0.83077	5	5.05649	5.01562	5.09804
0.83138	5	5.05648	5.01554	5.09794
0.832	5	5.05646	5.01546	5.09783
0.832	5	5.05645	5.01538	5.09771
0.83262	5	5.05643	5.01531	5.09758
0.83323	5	5.05641	5.01525	5.09744
0.83385	5	5.05639	5.0152	5.09729
0.83385	5	5.05638	5.01516	5.09712
0.83446	5	5.05636	5.01512	5.09695
0.83508	5	5.05634	5.01509	5.09676
0.83569	5	5.05632	5.01507	5.09657
0.83569	5	5.05631	5.01505	5.09637
0.83631	5	5.05629	5.01505	5.09615
0.83692	5	5.05627	5.01505	5.09593
0.83754	5	5.05626	5.01507	5.0957
0.83815	5	5.05624	5.01509	5.09546
0.83815	5	5.05622	5.01512	5.09521
0.83877	5	5.05621	5.01516	5.09495
0.83938	5	5.05619	5.01522	5.09468
0.84	5	5.05618	5.01528	5.0944
0.84	5	5.05617	5.01536	5.09412
0.84062	5	5.05615	5.01544	5.09382
0.84123	5	5.05614	5.01554	5.09352
0.84185	5	5.05613	5.01565	5.09322
0.84185	5	5.05612	5.01577	5.0929
0.84246	5	5.05612	5.0159	5.09258
0.84308	5	5.05611	5.01605	5.09225
0.84369	5	5.0561	5.01621	5.09191
0.84431	5	5.0561	5.01638	5.09157
0.84492	5	5.0561	5.01657	5.09122
0.84554	5	5.0561	5.01677	5.09087
0.84554	5	5.0561	5.01698	5.0905
0.84615	5	5.0561	5.01721	5.09014
0.84677	5	5.05611	5.01745	5.08977
0.84738	5	5.05611	5.01771	5.08939
0.84738	5	5.05612	5.01798	5.08901
0.848	5	5.05613	5.01827	5.08862
0.84862	5	5.05615	5.01857	5.08823
0.84923	5	5.05616	5.01889	5.08784
0.84923	5	5.05618	5.01923	5.08744
0.84985	5	5.05621	5.01958	5.08704
0.85046	5	5.05623	5.01995	5.08663
0.85108	5	5.05626	5.02034	5.08622
0.85108	5	5.05629	5.02075	5.08581
0.85169	5	5.05632	5.02117	5.0854
0.85231	5	5.05636	5.02161	5.08498
0.85292	5	5.0564	5.02207	5.08456
0.85292	5	5.05645	5.02254	5.08414
0.85354	5	5.05649	5.02304	5.08372
0.85415	5	5.05655	5.02355	5.0833
0.85477	5	5.0566	5.02409	5.08287
0.85538	5	5.05666	5.02464	5.08244
0.85538	5	5.05673	5.02521	5.08202
0.856	5	5.0568	5.02581	5.08159
0.85662	5	5.05687	5.02642	5.08116
0.85723	5	5.05695	5.02705	5.08073
0.85723	5	5.05703	5.0277	5.0803
0.85785	5	5.05712	5.02838	5.07987
0.85846	5	5.05721	5.02907	5.07945
0.85908	5	5.05731	5.02979	5.07902
0.85969	5	5.05741	5.03053	5.07859
0.85969	5	5.05752	5.03129	5.07817
0.86031	5	5.05763	5.03207	5.07774
0.86092	5	5.05775	5.03287	5.07732
0.86154	5	5.05788	5.03369	5.0769
0.86154	5	5.05801	5.03454	5.07648
0.86215	5	5.05815	5.03541	5.07606
0.86277	5	5.05829	5.0363	5.07565
0.86338	5	5.05844	5.03721	5.07524
0.86338	5	5.0586	5.03815	5.07483
0.864	5	5.05876	5.0391	5.07442
0.86462	5	5.05893	5.04009	5.07401
0.86523	5	5.05911	5.04109	5.07361
0.86585	5	5.05929	5.04212	5.07322
0.86585	5	5.05949	5.04317	5.07282
0.86646	5	5.05969	5.04424	5.07243
0.86708	5	5.05989	5.04533	5.07204
0.86769	5	5.06011	5.04645	5.07166
0.86769	5	5.06033	5.0476	5.07128
0.86831	5	5.06056	5.04876	5.07091
0.86892	5	5.0608	5.04995	5.07054
0.86954	5	5.06104	5.05116	5.07017
0.86954	5	5.0613	5.0524	5.06981
0.87015	5	5.06156	5.05366	5.06946
0.87077	5	5.06184	5.05494	5.06911
0.87138	5	5.06212	5.05624	5.06876
0.87138	5	5.06241	5.05757	5.06842
0.872	5	5.06271	5.05892	5.06808
0.87262	5	5.06302	5.06029	5.06775
0.87323	5	5.06333	5.06169	5.06743
0.87323	5	5.06366	5.06311	5.06711
0.87385	5	5.064	5.06455	5.0668
0.87446	5	5.06435	5.06601	5.06649
0.87508	5	5.0647	5.0675	5.06619
0.87569	5	5.06507	5.06901	5.06589
0.87569	5	5.06545	5.07054	5.0656
0.87631	5	5.06584	5.07209	5.06532
0.87692	5	5.06623	5.07366	5.06504
0.87754	5	5.06664	5.07526	5.06477
0.87754	5	5.06706	5.07687	5.06451
0.87815	5	5.06749	5.07851	5.06425
0.87877	5	5.06793	5.08016	5.064
0.87938	5	5.06839	5.08184	5.06375
0.88	5	5.06885	5.08354	5.06351
0.88	5	5.06933	5.08526	5.06328
0.88062	5	5.06981	5.08699	5.06306
0.88123	5	5.07031	5.08875	5.06284
0.88185	5	5.07082	5.09052	5.06263
0.88246	5	5.07135	5.09232	5.06242
0.88246	5	5.07188	5.09413	5.06222
0.88308	5	5.07243	5.09596	5.06203
0.88369	5	5.07298	5.0978	5.06185
0.88431	5	5.07356	5.09966	5.06167
0.88431	5	5.07414	5.10154	5.0615
0.88492	5	5.07473	5.10344	5.06133
0.88554	5	5.07534	5.10535	5.06117
0.88615	5	5.07596	5.10728	5.06102
0.88615	5	5.0766	5.10922	5.06088
0.88677	5	5.07724	5.11117	5.06074
0.88738	5	5.0779	5.11314	5.06061
0.888	5	5.07858	5.11512	5.06048
0.88862	5	5.07926	5.11712	5.06036
0.88862	5	5.07996	5.11912	5.06025
0.88923	5	5.08068	5.12114	5.06015
0.88985	5	5.0814	5.12317	5.06005
0.89046	5	5.08214	5.12521	5.05995
0.89108	5	5.0829	5.12726	5.05987
0.89108	5	5.08366	5.12931	5.05979
0.89169	5	5.08444	5.13138	5.05971
0.89231	5	5.08524	5.13346	5.05965
0.89292	5	5.08605	5.13554	5.05958
0.89292	5	5.08687	5.13762	5.05953
0.89354	5	5.08771	5.13972	5.05948
0.89415	5	5.08856	5.14182	5.05944
0.89477	5	5.08942	5.14392	5.0594
0.89477	5	5.0903	5.14603	5.05937
0.89538	5	5.09119	5.14814	5.05934
0.896	5	5.0921	5.15025	5.05932
0.89662	5	5.09302	5.15236	5.05931
0.89723	5	5.09396	5.15448	5.0593
0.89785	5	5.0949	5.15659	5.0593
0.89785	5	5.09587	5.1587	5.0593
0.89846	5	5.09685	5.16081	5.05931
0.89908	5	5.09784	5.16292	5.05933
0.89969	5	5.09885	5.16503	5.05935
0.90031	5	5.09987	5.16713	5.05937
0.90031	5	5.1009	5.16923	5.05941
0.90092	5	5.10195	5.17131	5.05945
0.90154	5	5.10302	5.1734	5.05949
0.90154	5	5.1041	5.17547	5.05954
0.90215	5	5.10519	5.17754	5.0596
0.90277	5	5.1063	5.1796	5.05967
0.90338	5	5.10742	5.18164	5.05974
0.90338	5	5.10856	5.18368	5.05981
0.904	5	5.10971	5.1857	5.0599
0.90462	5	5.11087	5.18771	5.05999
0.90523	5	5.11205	5.1897	5.06008
0.90523	5	5.11324	5.19168	5.06019
0.90585	5	5.11445	5.19364	5.0603
0.90646	5	5.11567	5.19559	5.06042
0.90708	5	5.1169	5.19751	5.06055
0.90769	5	5.11815	5.19942	5.06068
0.90769	5	5.11941	5.20131	5.06083
0.90831	5	5.12069	5.20317	5.06098
0.90892	5	5.12198	5.20501	5.06114
0.90954	5	5.12328	5.20683	5.06131
0.90954	5	5.1246	5.20863	5.06149
0.91015	5	5.12593	5.21039	5.06168
0.91077	5	5.12727	5.21213	5.06188
0.91138	5	5.12863	5.21385	5.0621
0.91138	5	5.13	5.21553	5.06232
0.912	5	5.13138	5.21718	5.06255
0.91262	5	5.13278	5.2188	5.0628
0.91323	5	5.13419	5.22039	5.06306
0.91385	5	5.13561	5.22195	5.06333
0.91385	5	5.13704	5.22347	5.06362
0.91446	5	5.13849	5.22496	5.06392
0.91508	5	5.13994	5.2264	5.06423
0.91569	5	5.14141	5.22781	5.06456
0.91569	5	5.1429	5.22918	5.06491
0.91631	5	5.14439	5.23051	5.06527
0.91692	5	5.14589	5.2318	5.06565
0.91754	5	5.14741	5.23304	5.06605
0.91754	5	5.14894	5.23424	5.06646
0.91815	5	5.15048	5.2354	5.06689
0.91877	5	5.15203	5.23651	5.06735
0.91938	5	5.15359	5.23757	5.06782
0.91938	5	5.15516	5.23858	5.06831
0.92	5	5.15674	5.23954	5.06882
0.92062	5	5.15833	5.24045	5.06936
0.92123	5	5.15993	5.24131	5.06992
0.92123	5	5.16154	5.24211	5.0705
0.92185	5	5.16316	5.24286	5.0711
0.92246	5	5.16478	5.24355	5.07173
0.92308	5	5.16642	5.24419	5.07238
0.92308	5	5.16807	5.24476	5.07306
0.92369	5	5.16972	5.24528	5.07376
0.92431	5	5.17138	5.24573	5.07449
0.92492	5	5.17305	5.24612	5.07524
0.92554	5	5.17473	5.24645	5.07603
0.92554	5	5.17642	5.24671	5.07684
0.92615	5	5.17811	5.24691	5.07767
0.92677	5	5.17981	5.24704	5.07854
0.92738	5	5.18151	5.2471	5.07943
0.928	5	5.18322	5.24709	5.08036
0.928	5	5.18494	5.24701	5.08131
0.92862	5	5.18666	5.24686	5.08229
0.92923	5	5.18839	5.24663	5.0833
0.92985	5	5.19012	5.24633	5.08434
0.92985	5	5.19186	5.24596	5.08541
0.93046	5	5.1936	5.2455	5.0865
0.93108	5	5.19534	5.24497	5.08763
0.93169	5	5.19709	5.24436	5.08879
0.93169	5	5.19884	5.24366	5.08997
0.93231	5	5.2006	5.24289	5.09118
0.93292	5	5.20236	5.24203	5.09242
0.93354	5	5.20411	5.24108	5.09369
0.93354	5	5.20588	5.24005	5.09498
0.93415	5	5.20764	5.23894	5.0963
0.93477	5	5.2094	5.23773	5.09764
0.93538	5	5.21116	5.23644	5.09901
0.93538	5	5.21293	5.23505	5.1004
0.936	5	5.21469	5.23358	5.10181
0.93662	5	5.21645	5.23201	5.10325
0.93723	5	5.21822	5.23035	5.1047
0.93723	5	5.21998	5.22859	5.10617
0.93785	5	5.22173	5.22673	5.10766
0.93846	5	5.22349	5.22478	5.10916
0.93908	5	5.22524	5.22273	5.11067
0.93908	5	5.22699	5.22058	5.1122
0.93969	5	5.22874	5.21832	5.11373
0.94031	5	5.23048	5.21597	5.11527
0.94092	5	5.23222	5.21351	5.11682
0.94154	5	5.23395	5.21095	5.11836
0.94154	5	5.23568	5.20828	5.11991
0.94215	5	5.2374	5.20551	5.12145
0.94277	5	5.23911	5.20263	5.12298
0.94338	5	5.24082	5.19964	5.12451
0.94338	5	5.24252	5.19654	5.12602
0.944	5	5.24421	5.19333	5.12751
0.94462	5	5.2459	5.19001	5.12899
0.94523	5	5.24757	5.18657	5.13044
0.94523	5	5.24924	5.18302	5.13186
0.94585	5	5.25089	5.17936	5.13326
[truncated: 8,570 more rows]

## Sheet: Fig 17
Fig 17. Step Signal Error Curve
Time	PID	RAC	DBO-DO-RAC
S	MM	MM	MM
3.08e-07	-4.96447	-4.65977	-3.13974
0.000616	-4.96387	-4.65624	-3.11407
0.000616	-4.9631	-4.65621	-3.08849
0.00123	-4.96215	-4.65614	-3.06301
0.00185	-4.96104	-4.63365	-3.03763
0.00246	-4.95975	-4.61121	-3.01235
0.00246	-4.95829	-4.58883	-2.98717
0.00308	-4.95666	-4.56651	-2.96209
0.00369	-4.95486	-4.54424	-2.93711
0.00431	-4.95289	-4.52203	-2.91223
0.00431	-4.95075	-4.49988	-2.88746
0.00492	-4.94843	-4.47779	-2.86278
0.00554	-4.94594	-4.45575	-2.83821
0.00615	-4.94328	-4.43377	-2.81375
0.00677	-4.94045	-4.41185	-2.78938
0.00677	-4.93745	-4.38998	-2.76513
0.00738	-4.93428	-4.36817	-2.74097
0.008	-4.93094	-4.34642	-2.71693
0.00862	-4.92742	-4.32472	-2.69299
0.00862	-4.92373	-4.30308	-2.66917
0.00923	-4.91988	-4.2815	-2.64545
0.00985	-4.91585	-4.25998	-2.62184
0.01046	-4.91165	-4.23851	-2.59835
0.01046	-4.90727	-4.2171	-2.57497
0.01108	-4.90273	-4.19574	-2.5517
0.01169	-4.89801	-4.17445	-2.52855
0.01231	-4.89268	-4.15321	-2.50551
0.01292	-4.88709	-4.13202	-2.4826
0.01292	-4.88232	-4.1109	-2.4598
0.01354	-4.87717	-4.08983	-2.43712
0.01415	-4.8717	-4.06881	-2.41456
0.01477	-4.86597	-4.04786	-2.39213
0.01477	-4.86004	-4.02696	-2.36982
0.01538	-4.85398	-4.00612	-2.34764
0.016	-4.84682	-3.98533	-2.32558
0.01662	-4.83945	-3.9646	-2.30365
0.01723	-4.83194	-3.94393	-2.28185
0.01723	-4.82433	-3.92332	-2.26018
0.01785	-4.81775	-3.90276	-2.23865
0.01846	-4.81096	-3.88226	-2.21725
0.01908	-4.80403	-3.86182	-2.19598
0.01908	-4.79702	-3.84143	-2.17486
0.01969	-4.78999	-3.8211	-2.15387
0.02031	-4.783	-3.80083	-2.13302
0.02092	-4.77613	-3.78062	-2.11231
0.02154	-4.76943	-3.76046	-2.09174
0.02154	-4.76483	-3.74036	-2.07132
0.02215	-4.75884	-3.72031	-2.05105
0.02277	-4.7526	-3.70032	-2.03092
0.02338	-4.74619	-3.68039	-2.01094
0.02338	-4.73967	-3.66052	-1.99111
0.024	-4.7331	-3.6407	-1.97143
0.02462	-4.72657	-3.62094	-1.9519
0.02523	-4.72014	-3.60124	-1.93253
0.02523	-4.71388	-3.58159	-1.91331
0.02585	-4.70986	-3.562	-1.89424
0.02646	-4.70574	-3.54247	-1.87534
0.02708	-4.7016	-3.523	-1.85659
0.02708	-4.69559	-3.50358	-1.838
0.02769	-4.68937	-3.48422	-1.81957
0.02831	-4.68303	-3.46491	-1.8013
0.02892	-4.67663	-3.44566	-1.7832
0.02892	-4.67148	-3.42647	-1.76526
0.02954	-4.66677	-3.40734	-1.74748
0.03015	-4.66246	-3.38826	-1.72987
0.03015	-4.6585	-3.36924	-1.71242
0.03077	-4.65326	-3.35028	-1.69514
0.03138	-4.64801	-3.33138	-1.67802
0.032	-4.64272	-3.31253	-1.66108
0.032	-4.63738	-3.29373	-1.6443
0.03262	-4.63195	-3.275	-1.62769
0.03323	-4.62642	-3.25632	-1.61125
0.03385	-4.61914	-3.2377	-1.59498
0.03385	-4.61144	-3.21914	-1.57888
0.03446	-4.60331	-3.20063	-1.56295
0.03508	-4.59473	-3.18218	-1.54719
0.03569	-4.58572	-3.16378	-1.5316
0.03631	-4.57627	-3.14545	-1.51617
0.03631	-4.56639	-3.12717	-1.50092
0.03692	-4.55482	-3.10895	-1.48584
0.03754	-4.54262	-3.09078	-1.47093
0.03815	-4.52981	-3.07267	-1.45619
0.03815	-4.5164	-3.05462	-1.44162
0.03877	-4.50242	-3.03663	-1.42721
0.03938	-4.48791	-3.01869	-1.41298
0.04	-4.4729	-3.00081	-1.39891
0.04	-4.45743	-2.98298	-1.38501
0.04062	-4.44156	-2.96522	-1.37128
0.04123	-4.42533	-2.9475	-1.35771
0.04185	-4.41966	-2.92985	-1.34431
0.04246	-4.3971	-2.91226	-1.33107
0.04246	-4.37461	-2.89472	-1.318
0.04308	-4.35217	-2.87723	-1.30508
0.04369	-4.32979	-2.85981	-1.29233
0.04431	-4.30748	-2.84244	-1.27974
0.04431	-4.28522	-2.82513	-1.26731
0.04492	-4.26302	-2.80787	-1.25504
0.04554	-4.24087	-2.79068	-1.24292
0.04615	-4.21879	-2.77354	-1.23096
0.04615	-4.19677	-2.75645	-1.21915
0.04677	-4.1748	-2.73942	-1.2075
0.04738	-4.1529	-2.72245	-1.196
0.048	-4.13105	-2.70554	-1.18464
0.048	-4.10926	-2.68869	-1.17344
0.04862	-4.08753	-2.67189	-1.16238
0.04923	-4.06586	-2.65514	-1.15146
0.04985	-4.04425	-2.63846	-1.14069
0.04985	-4.0227	-2.62183	-1.13006
0.05046	-4.0012	-2.60526	-1.11957
0.05108	-3.97977	-2.58874	-1.10921
0.05169	-3.95839	-2.57229	-1.09899
0.05169	-3.93707	-2.55589	-1.08891
0.05231	-3.91581	-2.53954	-1.07895
0.05292	-3.89461	-2.52326	-1.06913
0.05354	-3.87347	-2.50703	-1.05943
0.05415	-3.85239	-2.49085	-1.04986
0.05415	-3.83137	-2.47474	-1.04042
0.05477	-3.8104	-2.45868	-1.03109
0.05538	-3.78949	-2.44268	-1.02189
0.056	-3.76865	-2.42673	-1.0128
0.056	-3.74786	-2.41084	-1.00383
0.05662	-3.72713	-2.39501	-0.99497
0.05723	-3.70646	-2.37924	-0.98622
0.05785	-3.68585	-2.36352	-0.97758
0.05846	-3.6653	-2.34786	-0.96904
0.05846	-3.6448	-2.33226	-0.96061
0.05908	-3.62437	-2.31671	-0.95229
0.05969	-3.60399	-2.30122	-0.94406
0.05969	-3.58367	-2.28579	-0.93593
0.06031	-3.56342	-2.27041	-0.92789
0.06092	-3.54322	-2.25509	-0.91995
0.06154	-3.52308	-2.23983	-0.9121
0.06154	-3.50299	-2.22463	-0.90434
0.06215	-3.48297	-2.20948	-0.89667
0.06277	-3.46301	-2.19439	-0.88908
0.06338	-3.4431	-2.17935	-0.88157
0.06338	-3.42325	-2.16438	-0.87415
0.064	-3.40347	-2.14946	-0.8668
0.06462	-3.38374	-2.13459	-0.85953
0.06523	-3.36407	-2.11979	-0.85233
0.06585	-3.34446	-2.10504	-0.8452
0.06585	-3.3249	-2.09035	-0.83815
0.06646	-3.30541	-2.07571	-0.83116
0.06708	-3.28598	-2.06113	-0.82424
0.06769	-3.2666	-2.04661	-0.81739
0.06831	-3.24728	-2.03215	-0.81059
0.06892	-3.22803	-2.01774	-0.80386
0.06892	-3.20883	-2.00339	-0.79718
0.06954	-3.18969	-1.98909	-0.79057
0.07015	-3.17061	-1.97486	-0.78401
0.07015	-3.15158	-1.96068	-0.7775
0.07077	-3.13262	-1.94655	-0.77104
0.07138	-3.11371	-1.93249	-0.76464
0.072	-3.09487	-1.91848	-0.75828
0.072	-3.07608	-1.90453	-0.75197
0.07262	-3.05735	-1.89063	-0.74571
0.07323	-3.03868	-1.87679	-0.73949
0.07385	-3.02007	-1.86301	-0.73331
0.07385	-3.00152	-1.84929	-0.72718
0.07446	-2.98303	-1.83562	-0.72108
0.07508	-2.96459	-1.82201	-0.71503
0.07569	-2.94622	-1.80845	-0.70901
0.07569	-2.9279	-1.79496	-0.70304
0.07631	-2.90964	-1.78152	-0.69709
0.07692	-2.89145	-1.76814	-0.69118
0.07754	-2.87331	-1.75481	-0.68531
0.07815	-2.85523	-1.74154	-0.67947
0.07815	-2.8372	-1.72833	-0.67366
0.07877	-2.81924	-1.71517	-0.66788
0.07938	-2.80134	-1.70208	-0.66214
0.08	-2.78349	-1.68903	-0.65642
0.08062	-2.7657	-1.67605	-0.65073
0.08062	-2.74798	-1.66312	-0.64508
0.08123	-2.73031	-1.65025	-0.63945
0.08185	-2.7127	-1.63744	-0.63384
0.08246	-2.69514	-1.62468	-0.62827
0.08246	-2.67765	-1.61198	-0.62272
0.08308	-2.66022	-1.59934	-0.6172
0.08369	-2.64284	-1.58675	-0.61171
0.08369	-2.62553	-1.57423	-0.60624
0.08431	-2.60827	-1.56175	-0.6008
0.08492	-2.59107	-1.54934	-0.59539
0.08554	-2.57393	-1.53698	-0.59
0.08615	-2.55685	-1.52468	-0.58464
0.08615	-2.53983	-1.51244	-0.5793
0.08677	-2.52287	-1.50025	-0.57399
0.08738	-2.50596	-1.48812	-0.56871
0.088	-2.48912	-1.47605	-0.56345
0.08862	-2.47233	-1.46403	-0.55822
0.08923	-2.45561	-1.45207	-0.55302
0.08923	-2.43894	-1.44017	-0.54784
0.08985	-2.42233	-1.42832	-0.54269
0.09046	-2.40578	-1.41653	-0.53757
0.09108	-2.38928	-1.4048	-0.53248
0.09108	-2.37285	-1.39313	-0.52742
0.09169	-2.35648	-1.38151	-0.52238
0.09231	-2.34016	-1.36995	-0.51738
0.09292	-2.32391	-1.35845	-0.5124
0.09292	-2.30771	-1.347	-0.50746
0.09354	-2.29157	-1.33561	-0.50255
0.09415	-2.27549	-1.32428	-0.49767
0.09477	-2.25947	-1.313	-0.49282
0.09477	-2.2435	-1.30178	-0.488
0.09538	-2.2276	-1.29062	-0.48322
0.096	-2.21176	-1.27951	-0.47848
0.096	-2.19597	-1.26846	-0.47377
0.09662	-2.18024	-1.25747	-0.46909
0.09723	-2.16458	-1.24654	-0.46445
0.09785	-2.14897	-1.23566	-0.45985
0.09846	-2.13342	-1.22484	-0.45528
0.09846	-2.11792	-1.21408	-0.45076
0.09908	-2.10249	-1.20337	-0.44627
0.09969	-2.08712	-1.19272	-0.44182
0.10031	-2.0718	-1.18213	-0.43742
0.10031	-2.05655	-1.17159	-0.43305
0.10092	-2.04135	-1.16111	-0.42873
0.10154	-2.02621	-1.15069	-0.42445
0.10215	-2.01113	-1.14033	-0.42021
0.10215	-1.99611	-1.13002	-0.41602
0.10277	-1.98115	-1.11977	-0.41187
0.10338	-1.96625	-1.10957	-0.40776
0.104	-1.9514	-1.09943	-0.40371
0.104	-1.93662	-1.08935	-0.39969
0.10462	-1.92189	-1.07933	-0.39573
0.10523	-1.90722	-1.06936	-0.39181
0.10585	-1.89261	-1.05945	-0.38794
0.10585	-1.87806	-1.0496	-0.38412
0.10646	-1.86357	-1.03981	-0.38035
0.10708	-1.84914	-1.03007	-0.37662
0.10769	-1.83477	-1.02039	-0.37295
0.10831	-1.82045	-1.01076	-0.36932
0.10892	-1.8062	-1.00119	-0.36575
0.10954	-1.792	-0.99168	-0.36223
0.10954	-1.77786	-0.98223	-0.35876
0.11015	-1.76378	-0.97283	-0.35533
0.11077	-1.74976	-0.96349	-0.35197
0.11138	-1.7358	-0.95421	-0.34865
0.11138	-1.7217	-0.94498	-0.34538
0.112	-1.70767	-0.93581	-0.34217
0.11262	-1.69369	-0.9267	-0.33901
0.11323	-1.67977	-0.91764	-0.3359
0.11323	-1.6659	-0.90865	-0.33284
0.11385	-1.6521	-0.8997	-0.32983
0.11446	-1.63836	-0.89082	-0.32688
0.11508	-1.62468	-0.88199	-0.32398
0.11508	-1.61106	-0.87322	-0.32113
0.11569	-1.5975	-0.86451	-0.31833
0.11631	-1.584	-0.85585	-0.31558
0.11692	-1.57056	-0.84725	-0.31289
0.11692	-1.55718	-0.83871	-0.31024
0.11754	-1.54386	-0.83022	-0.30765
0.11815	-1.5306	-0.82179	-0.3051
0.11877	-1.5174	-0.81342	-0.30261
0.11938	-1.50427	-0.8051	-0.30016
0.11938	-1.4912	-0.79875	-0.29777
0.12	-1.47819	-0.79245	-0.29542
0.12062	-1.46524	-0.78621	-0.29312
0.12123	-1.45235	-0.78003	-0.29087
0.12123	-1.43953	-0.7739	-0.28866
0.12185	-1.42677	-0.76783	-0.2865
0.12246	-1.41407	-0.76181	-0.28439
0.12308	-1.40144	-0.75585	-0.28232
0.12369	-1.38887	-0.74995	-0.2803
0.12369	-1.37636	-0.7441	-0.27832
0.12431	-1.36391	-0.73831	-0.27638
0.12492	-1.35153	-0.73256	-0.27448
0.12554	-1.33921	-0.72688	-0.27263
0.12554	-1.32696	-0.72124	-0.27081
0.12615	-1.31477	-0.71566	-0.26904
0.12677	-1.30265	-0.71013	-0.2673
0.12677	-1.29058	-0.70466	-0.26561
0.12738	-1.27859	-0.69923	-0.26394
0.128	-1.26666	-0.69386	-0.26232
0.12862	-1.25479	-0.68853	-0.26073
0.12923	-1.24299	-0.68326	-0.25918
0.12985	-1.23125	-0.67804	-0.25765
0.12985	-1.21958	-0.67287	-0.25616
0.13046	-1.20797	-0.66775	-0.25471
0.13108	-1.19643	-0.66267	-0.25328
0.13169	-1.18496	-0.65765	-0.25188
0.13169	-1.17355	-0.65267	-0.25052
0.13231	-1.1622	-0.64775	-0.24918
0.13292	-1.15093	-0.64287	-0.24786
0.13354	-1.13971	-0.63803	-0.24658
0.13354	-1.12857	-0.63325	-0.24531
0.13415	-1.11749	-0.62851	-0.24408
0.13477	-1.10648	-0.62382	-0.24286
0.13538	-1.09553	-0.61917	-0.24167
0.13538	-1.08465	-0.61457	-0.2405
0.136	-1.07384	-0.61001	-0.23935
0.13662	-1.06309	-0.6055	-0.23822
0.13723	-1.05241	-0.60103	-0.23711
0.13723	-1.0418	-0.5966	-0.23602
0.13785	-1.03125	-0.59222	-0.23494
0.13846	-1.02077	-0.58789	-0.23388
0.13908	-1.01036	-0.58359	-0.23284
0.13908	-1.00001	-0.57934	-0.23181
0.13969	-0.98974	-0.57513	-0.23079
0.14031	-0.97953	-0.57096	-0.22979
0.14092	-0.96938	-0.56684	-0.2288
0.14092	-0.95931	-0.56275	-0.22783
0.14154	-0.9493	-0.5587	-0.22686
0.14215	-0.93936	-0.5547	-0.22591
0.14277	-0.92949	-0.55073	-0.22496
0.14277	-0.91968	-0.54681	-0.22403
0.14338	-0.90994	-0.54292	-0.2231
0.144	-0.90027	-0.53907	-0.22218
0.14462	-0.89067	-0.53526	-0.22127
0.14523	-0.88114	-0.53149	-0.22036
0.14523	-0.87167	-0.52776	-0.21947
0.14585	-0.86227	-0.52406	-0.21857
0.14646	-0.85294	-0.5204	-0.21769
0.14708	-0.84368	-0.51678	-0.21681
0.14708	-0.83448	-0.51319	-0.21593
0.14769	-0.82535	-0.50964	-0.21506
0.14831	-0.81629	-0.50612	-0.2142
0.14892	-0.8073	-0.50264	-0.21334
0.14954	-0.79838	-0.4992	-0.21248
0.14954	-0.78952	-0.49579	-0.21162
0.15015	-0.78073	-0.49241	-0.21077
0.15077	-0.77201	-0.48906	-0.20992
0.15138	-0.76336	-0.48575	-0.20907
0.152	-0.75477	-0.48248	-0.20823
0.152	-0.74626	-0.47923	-0.20739
0.15262	-0.73781	-0.47602	-0.20655
0.15323	-0.72943	-0.47284	-0.20572
0.15385	-0.72111	-0.46969	-0.20488
0.15446	-0.71287	-0.46657	-0.20405
0.15508	-0.70469	-0.46349	-0.20322
0.15569	-0.69658	-0.46043	-0.20239
0.15631	-0.68853	-0.4574	-0.20156
0.15631	-0.68055	-0.45441	-0.20074
0.15692	-0.67265	-0.45144	-0.19992
0.15754	-0.6648	-0.4485	-0.1991
0.15815	-0.65703	-0.4456	-0.19828
0.15877	-0.64932	-0.44272	-0.19746
0.15877	-0.64168	-0.43987	-0.19665
0.15938	-0.63411	-0.43704	-0.19584
0.16	-0.6266	-0.43425	-0.19503
0.16062	-0.61916	-0.43148	-0.19422
0.16062	-0.61179	-0.42874	-0.19341
0.16123	-0.60448	-0.42602	-0.19261
0.16185	-0.59724	-0.42333	-0.19181
0.16246	-0.59007	-0.42067	-0.19101
0.16246	-0.58296	-0.41803	-0.19022
0.16308	-0.57592	-0.41542	-0.18943
0.16369	-0.56894	-0.41284	-0.18864
0.16431	-0.56204	-0.41027	-0.18785
0.16431	-0.55519	-0.40774	-0.18707
0.16492	-0.54841	-0.40522	-0.18629
0.16554	-0.5417	-0.40274	-0.18551
0.16615	-0.53506	-0.40027	-0.18474
0.16615	-0.52847	-0.39783	-0.18397
0.16677	-0.52196	-0.39541	-0.18321
0.16738	-0.51551	-0.39301	-0.18244
0.168	-0.50912	-0.39064	-0.18169
0.16862	-0.5028	-0.38828	-0.18093
0.16862	-0.49654	-0.38595	-0.18018
0.16923	-0.49035	-0.38364	-0.17943
0.16985	-0.48422	-0.38136	-0.17869
0.17046	-0.47816	-0.37909	-0.17795
0.17046	-0.47216	-0.37684	-0.17722
0.17108	-0.46622	-0.37462	-0.17648
0.17169	-0.46034	-0.37241	-0.17576
0.17231	-0.45453	-0.37022	-0.17503
0.17231	-0.44879	-0.36806	-0.17431
0.17292	-0.4431	-0.36591	-0.1736
0.17354	-0.43748	-0.36378	-0.17288
0.17415	-0.43192	-0.36167	-0.17217
0.17477	-0.42642	-0.35958	-0.17147
0.17477	-0.42099	-0.35751	-0.17076
0.17538	-0.41561	-0.35545	-0.17006
0.176	-0.4103	-0.35341	-0.16937
0.17662	-0.40505	-0.35139	-0.16867
0.17662	-0.39986	-0.34939	-0.16798
0.17723	-0.39473	-0.3474	-0.16729
0.17785	-0.38967	-0.34544	-0.16661
0.17846	-0.38466	-0.34348	-0.16592
0.17846	-0.37971	-0.34155	-0.16524
0.17908	-0.37482	-0.33963	-0.16456
0.17969	-0.36999	-0.33772	-0.16388
0.18031	-0.36523	-0.33583	-0.1632
0.18092	-0.36052	-0.33396	-0.16252
0.18092	-0.35587	-0.3321	-0.16184
0.18154	-0.35127	-0.33026	-0.16116
0.18215	-0.34674	-0.32843	-0.16049
0.18277	-0.34226	-0.32661	-0.15981
0.18277	-0.33784	-0.32481	-0.15913
0.18338	-0.33348	-0.32303	-0.15845
0.184	-0.32918	-0.32125	-0.15777
0.18462	-0.32493	-0.3195	-0.15709
0.18462	-0.32074	-0.31775	-0.1564
0.18523	-0.31661	-0.31603	-0.15571
0.18585	-0.31253	-0.31431	-0.15502
0.18646	-0.30851	-0.31262	-0.15433
0.18646	-0.30454	-0.31093	-0.15363
0.18708	-0.30063	-0.30927	-0.15293
0.18769	-0.29677	-0.30761	-0.15223
0.18831	-0.29296	-0.30597	-0.15152
0.18831	-0.28921	-0.30435	-0.15081
0.18892	-0.28552	-0.30273	-0.15009
0.18954	-0.28187	-0.30114	-0.14936
0.19015	-0.27828	-0.29955	-0.14863
0.19077	-0.27475	-0.29798	-0.1479
0.19077	-0.27126	-0.29642	-0.14716
0.19138	-0.26783	-0.29488	-0.14641
0.192	-0.26444	-0.29335	-0.14565
0.19262	-0.26111	-0.29183	-0.14489
0.19262	-0.25783	-0.29033	-0.14411
0.19323	-0.2546	-0.28884	-0.14333
0.19385	-0.25142	-0.28736	-0.14255
0.19446	-0.24829	-0.28589	-0.14175
0.19508	-0.24521	-0.28444	-0.14094
0.19508	-0.24218	-0.28299	-0.14013
0.19569	-0.23919	-0.28156	-0.1393
0.19631	-0.23626	-0.28015	-0.13847
0.19692	-0.23337	-0.27874	-0.13763
0.19692	-0.23053	-0.27735	-0.13678
0.19754	-0.22773	-0.27597	-0.13591
0.19815	-0.22498	-0.2746	-0.13504
0.19877	-0.22228	-0.27324	-0.13416
0.19877	-0.21962	-0.27189	-0.13326
0.19938	-0.21701	-0.27056	-0.13236
0.2	-0.21445	-0.26923	-0.13144
0.20062	-0.21192	-0.26792	-0.13052
0.20062	-0.20945	-0.26662	-0.12958
0.20123	-0.20701	-0.26533	-0.12864
0.20185	-0.20462	-0.26405	-0.12768
0.20246	-0.20227	-0.26278	-0.12671
0.20308	-0.19996	-0.26152	-0.12573
0.20308	-0.1977	-0.26028	-0.12474
0.20369	-0.19547	-0.25904	-0.12374
0.20431	-0.19329	-0.25781	-0.12273
0.20492	-0.19114	-0.2566	-0.12171
0.20492	-0.18904	-0.25539	-0.12068
0.20554	-0.18698	-0.2542	-0.11964
0.20615	-0.18495	-0.25301	-0.11859
0.20677	-0.18296	-0.25184	-0.11753
0.20677	-0.18101	-0.25067	-0.11646
0.20738	-0.1791	-0.24952	-0.11539
0.208	-0.17723	-0.24837	-0.1143
0.20862	-0.17539	-0.24724	-0.1132
0.20862	-0.17359	-0.24611	-0.1121
0.20923	-0.17182	-0.245	-0.11098
0.20985	-0.17009	-0.24389	-0.10986
0.21046	-0.16839	-0.24279	-0.10873
0.21046	-0.16672	-0.24171	-0.1076
0.21108	-0.16509	-0.24063	-0.10646
0.21169	-0.16349	-0.23956	-0.10531
0.21231	-0.16192	-0.2385	-0.10415
0.21231	-0.16039	-0.23745	-0.10299
0.21292	-0.15889	-0.23641	-0.10182
0.21354	-0.15741	-0.23537	-0.10065
0.21415	-0.15597	-0.23435	-0.09948
0.21415	-0.15455	-0.23333	-0.0983
0.21477	-0.15317	-0.23233	-0.09711
0.21538	-0.15181	-0.23133	-0.09592
0.216	-0.15048	-0.23034	-0.09473
0.216	-0.14918	-0.22936	-0.09354
0.21662	-0.14791	-0.22839	-0.09235
0.21723	-0.14666	-0.22742	-0.09115
0.21785	-0.14543	-0.22647	-0.08996
0.21785	-0.14424	-0.22552	-0.08876
0.21846	-0.14306	-0.22458	-0.08756
0.21908	-0.14191	-0.22365	-0.08637
0.21969	-0.14079	-0.22272	-0.08517
0.22031	-0.13968	-0.22181	-0.08398
0.22092	-0.1386	-0.2209	-0.08279
0.22092	-0.13754	-0.22	-0.0816
0.22154	-0.13651	-0.21911	-0.08041
0.22215	-0.13549	-0.21822	-0.07923
0.22277	-0.13449	-0.21734	-0.07805
0.22277	-0.13351	-0.21647	-0.07687
0.22338	-0.13255	-0.21561	-0.0757
0.224	-0.13161	-0.21475	-0.07454
0.22462	-0.13069	-0.21391	-0.07338
0.22462	-0.12979	-0.21307	-0.07223
0.22523	-0.1289	-0.21223	-0.07108
0.22585	-0.12803	-0.2114	-0.06994
0.22646	-0.12717	-0.21058	-0.06881
0.22646	-0.12633	-0.20977	-0.06769
0.22708	-0.1255	-0.20896	-0.06657
0.22769	-0.12469	-0.20816	-0.06546
0.22831	-0.12389	-0.20737	-0.06437
0.22892	-0.12311	-0.20658	-0.06328
0.22892	-0.12233	-0.2058	-0.0622
0.22954	-0.12157	-0.20503	-0.06113
0.23015	-0.12082	-0.20426	-0.06007
0.23077	-0.12008	-0.2035	-0.05903
0.23077	-0.11935	-0.20275	-0.05799
0.23138	-0.11863	-0.202	-0.05697
0.232	-0.11791	-0.20125	-0.05596
0.23262	-0.11721	-0.20052	-0.05496
0.23262	-0.11652	-0.19979	-0.05397
0.23323	-0.11583	-0.19906	-0.053
0.23385	-0.11515	-0.19834	-0.05203
0.23446	-0.11447	-0.19763	-0.05108
0.23446	-0.11381	-0.19692	-0.05015
0.23508	-0.11316	-0.19621	-0.04923
0.23569	-0.11252	-0.19552	-0.04832
0.23631	-0.1119	-0.19482	-0.04743
0.23631	-0.11129	-0.19414	-0.04655
0.23692	-0.11069	-0.19345	-0.04568
0.23754	-0.1101	-0.19278	-0.04483
0.23815	-0.10953	-0.1921	-0.04399
0.23815	-0.10896	-0.19144	-0.04317
0.23877	-0.10841	-0.19077	-0.04236
0.23938	-0.10786	-0.19011	-0.04157
0.24	-0.10733	-0.18946	-0.04079
0.24	-0.10681	-0.18881	-0.04003
0.24062	-0.10629	-0.18817	-0.03928
0.24123	-0.10579	-0.18753	-0.03855
0.24185	-0.1053	-0.18689	-0.03783
0.24185	-0.10481	-0.18626	-0.03713
0.24246	-0.10434	-0.18563	-0.03644
0.24308	-0.10387	-0.18501	-0.03577
0.24369	-0.10341	-0.18439	-0.03511
0.24369	-0.10296	-0.18377	-0.03447
0.24431	-0.10252	-0.18316	-0.03384
0.24492	-0.10209	-0.18255	-0.03323
0.24554	-0.10166	-0.18195	-0.03263
0.24554	-0.10124	-0.18135	-0.03205
0.24615	-0.10083	-0.18075	-0.03148
0.24677	-0.10042	-0.18016	-0.03093
0.24677	-0.10002	-0.17957	-0.03039
0.24738	-0.09963	-0.17898	-0.02987
0.248	-0.09925	-0.1784	-0.02936
0.24862	-0.09887	-0.17781	-0.02886
0.24862	-0.09849	-0.17724	-0.02838
0.24923	-0.09813	-0.17666	-0.02792
0.24985	-0.09776	-0.17609	-0.02746
0.25046	-0.09741	-0.17552	-0.02702
0.25108	-0.09706	-0.17495	-0.0266
0.25169	-0.09671	-0.17439	-0.02619
0.25169	-0.09637	-0.17383	-0.02579
0.25231	-0.09603	-0.17327	-0.02541
0.25292	-0.0957	-0.17271	-0.02504
0.25354	-0.09537	-0.17216	-0.02468
0.25354	-0.09504	-0.17161	-0.02434
0.25415	-0.09472	-0.17106	-0.02401
0.25477	-0.09441	-0.17051	-0.02369
0.25538	-0.09409	-0.16997	-0.02338
0.256	-0.09378	-0.16943	-0.02309
0.256	-0.09348	-0.16889	-0.02281
0.25662	-0.09317	-0.16835	-0.02254
0.25723	-0.09287	-0.16781	-0.02228
0.25785	-0.09257	-0.16727	-0.02204
0.25785	-0.09228	-0.16674	-0.0218
0.25846	-0.09199	-0.16621	-0.02158
0.25908	-0.0917	-0.16568	-0.02137
0.25908	-0.09141	-0.16515	-0.02117
0.25969	-0.09112	-0.16462	-0.02098
0.26031	-0.09084	-0.1641	-0.02081
0.26092	-0.09056	-0.16357	-0.02064
0.26154	-0.09028	-0.16305	-0.02049
0.26215	-0.09	-0.16253	-0.02034
0.26215	-0.08972	-0.16201	-0.02021
0.26277	-0.08944	-0.16149	-0.02009
0.26338	-0.08917	-0.16097	-0.01998
0.264	-0.0889	-0.16046	-0.01987
0.264	-0.08862	-0.15994	-0.01978
0.26462	-0.08835	-0.15943	-0.0197
0.26523	-0.08808	-0.15891	-0.01963
0.26585	-0.08781	-0.1584	-0.01957
0.26646	-0.08754	-0.15789	-0.01951
0.26646	-0.08727	-0.15738	-0.01947
0.26708	-0.087	-0.15686	-0.01944
0.26769	-0.08673	-0.15635	-0.01941
0.26769	-0.08646	-0.15584	-0.0194
0.26831	-0.08619	-0.15534	-0.01939
0.26892	-0.08593	-0.15483	-0.01939
0.26954	-0.08566	-0.15432	-0.0194
0.26954	-0.08539	-0.15381	-0.01942
0.27015	-0.08512	-0.15331	-0.01945
0.27077	-0.08485	-0.1528	-0.01949
0.27138	-0.08458	-0.15229	-0.01954
0.272	-0.08431	-0.15179	-0.01959
0.272	-0.08404	-0.15128	-0.01965
0.27262	-0.08377	-0.15078	-0.01972
0.27323	-0.08349	-0.15027	-0.0198
0.27385	-0.08322	-0.14977	-0.01989
0.27385	-0.08295	-0.14927	-0.01998
0.27446	-0.08267	-0.14876	-0.02008
0.27508	-0.0824	-0.14826	-0.02019
0.27569	-0.08212	-0.14775	-0.0203
0.27569	-0.08184	-0.14725	-0.02043
0.27631	-0.08157	-0.14675	-0.02056
0.27692	-0.08129	-0.14624	-0.02069
0.27754	-0.08101	-0.14574	-0.02084
0.27754	-0.08072	-0.14524	-0.02099
0.27815	-0.08044	-0.14473	-0.02114
0.27877	-0.08016	-0.14423	-0.02131
0.27938	-0.07987	-0.14373	-0.02147
0.27938	-0.07958	-0.14322	-0.02165
0.28	-0.0793	-0.14272	-0.02183
0.28062	-0.07901	-0.14222	-0.02201
0.28123	-0.07871	-0.14172	-0.0222
0.28185	-0.07842	-0.14121	-0.0224
0.28185	-0.07813	-0.14071	-0.0226
0.28246	-0.07783	-0.14021	-0.02281
0.28308	-0.07754	-0.1397	-0.02302
0.28369	-0.07724	-0.1392	-0.02323
0.28369	-0.07694	-0.1387	-0.02345
0.28431	-0.07663	-0.13819	-0.02367
0.28492	-0.07633	-0.13769	-0.0239
0.28554	-0.07603	-0.13719	-0.02412
0.28615	-0.07572	-0.13668	-0.02436
0.28615	-0.07541	-0.13618	-0.02459
0.28677	-0.0751	-0.13568	-0.02483
0.28738	-0.07479	-0.13517	-0.02506
0.288	-0.07448	-0.13467	-0.0253
0.288	-0.07416	-0.13417	-0.02555
0.28862	-0.07385	-0.13366	-0.02579
0.28923	-0.07353	-0.13316	-0.02603
0.28985	-0.07321	-0.13266	-0.02628
0.28985	-0.07289	-0.13215	-0.02652
0.29046	-0.07257	-0.13165	-0.02677
0.29108	-0.07224	-0.13114	-0.02701
0.29169	-0.07192	-0.13064	-0.02726
0.29231	-0.07159	-0.13014	-0.0275
0.29231	-0.07126	-0.12964	-0.02774
0.29292	-0.07093	-0.12913	-0.02798
0.29354	-0.0706	-0.12863	-0.02822
0.29415	-0.07027	-0.12813	-0.02845
0.29477	-0.06993	-0.12762	-0.02868
0.29477	-0.0696	-0.12712	-0.02891
0.29538	-0.06926	-0.12662	-0.02914
0.296	-0.06892	-0.12612	-0.02936
0.29662	-0.06858	-0.12562	-0.02957
0.29662	-0.06824	-0.12511	-0.02978
0.29723	-0.06789	-0.12461	-0.02999
0.29785	-0.06755	-0.12411	-0.03019
0.29846	-0.0672	-0.12361	-0.03039
0.29846	-0.06686	-0.12311	-0.03057
0.29908	-0.06651	-0.12261	-0.03076
0.29969	-0.06616	-0.12211	-0.03093
0.30031	-0.06581	-0.12161	-0.0311
0.30031	-0.06546	-0.12112	-0.03126
0.30154	-0.06511	-0.12062	-0.03141
0.30154	-0.06475	-0.12012	-0.03155
0.30215	-0.0644	-0.11962	-0.03168
0.30277	-0.06404	-0.11913	-0.03181
0.30338	-0.06368	-0.11863	-0.03192
0.30338	-0.06333	-0.11814	-0.03203
0.304	-0.06297	-0.11764	-0.03212
0.30462	-0.06261	-0.11715	-0.03221
0.30523	-0.06225	-0.11665	-0.03228
0.30585	-0.06189	-0.11616	-0.03234
0.30585	-0.06153	-0.11567	-0.03239
0.30646	-0.06116	-0.11518	-0.03242
0.30708	-0.0608	-0.11469	-0.03245
0.30769	-0.06044	-0.1142	-0.03246
0.30769	-0.06007	-0.11371	-0.03246
0.30831	-0.05971	-0.11322	-0.03245
0.30892	-0.05934	-0.11274	-0.03242
0.30954	-0.05898	-0.11225	-0.03238
0.30954	-0.05861	-0.11177	-0.03233
0.31015	-0.05824	-0.11128	-0.03226
0.31077	-0.05788	-0.1108	-0.03218
0.31138	-0.05751	-0.11032	-0.03208
0.31138	-0.05714	-0.10984	-0.03197
0.312	-0.05677	-0.10936	-0.03184
0.31262	-0.05641	-0.10888	-0.0317
0.31323	-0.05604	-0.1084	-0.03155
0.31385	-0.05567	-0.10793	-0.03138
0.31385	-0.0553	-0.10745	-0.03119
0.31446	-0.05493	-0.10698	-0.03099
0.31508	-0.05457	-0.10651	-0.03078
0.31569	-0.0542	-0.10604	-0.03054
0.31569	-0.05383	-0.10557	-0.0303
0.31631	-0.05346	-0.1051	-0.03004
0.31692	-0.0531	-0.10463	-0.02976
0.31754	-0.05273	-0.10417	-0.02947
0.31754	-0.05236	-0.1037	-0.02916
0.31815	-0.05199	-0.10324	-0.02884
0.31877	-0.05163	-0.10278	-0.0285
0.31877	-0.05126	-0.10232	-0.02815
0.31938	-0.0509	-0.10186	-0.02778
0.32	-0.05053	-0.1014	-0.0274
0.32062	-0.05017	-0.10095	-0.027
0.32123	-0.0498	-0.1005	-0.02659
0.32185	-0.04944	-0.10004	-0.02617
0.32246	-0.04908	-0.09959	-0.02573
0.32246	-0.04872	-0.09914	-0.02528
0.32308	-0.04835	-0.0987	-0.02481
0.32369	-0.04799	-0.09825	-0.02433
0.32431	-0.04763	-0.09781	-0.02384
0.32492	-0.04727	-0.09737	-0.02334
0.32492	-0.04692	-0.09693	-0.02282
0.32554	-0.04656	-0.09649	-0.0223
0.32615	-0.0462	-0.09605	-0.02176
0.32677	-0.04585	-0.09562	-0.02121
0.32677	-0.04549	-0.09518	-0.02064
0.32738	-0.04514	-0.09475	-0.02007
0.328	-0.04479	-0.09432	-0.01949
0.32862	-0.04443	-0.09389	-0.0189
0.32862	-0.04408	-0.09347	-0.0183
0.32923	-0.04373	-0.09304	-0.01769
0.32985	-0.04338	-0.09262	-0.01707
0.32985	-0.04304	-0.0922	-0.01644
0.33046	-0.04269	-0.09178	-0.01581
0.33108	-0.04235	-0.09136	-0.01517
0.33169	-0.042	-0.09095	-0.01452
0.33231	-0.04166	-0.09054	-0.01387
0.33292	-0.04132	-0.09012	-0.01321
0.33292	-0.04098	-0.08971	-0.01255
0.33354	-0.04064	-0.08931	-0.01188
0.33415	-0.0403	-0.0889	-0.01121
0.33477	-0.03996	-0.0885	-0.01053
0.33477	-0.03963	-0.0881	-0.00985
0.33538	-0.03929	-0.0877	-0.00917
0.336	-0.03896	-0.0873	-0.00849
0.336	-0.03863	-0.0869	-0.0078
0.33662	-0.0383	-0.08651	-0.00712
0.33723	-0.03797	-0.08611	-0.00643
0.33785	-0.03764	-0.08572	-0.00575
0.33785	-0.03731	-0.08534	-0.00506
0.33846	-0.03699	-0.08495	-0.00438
0.33908	-0.03666	-0.08456	-0.00369
0.33969	-0.03634	-0.08418	-0.00301
0.33969	-0.03602	-0.0838	-0.00233
0.34031	-0.0357	-0.08342	-0.00166
0.34092	-0.03538	-0.08304	-0.00098
0.34154	-0.03506	-0.08267	-0.00032
0.34215	-0.03474	-0.0823	0.00035
0.34215	-0.03443	-0.08192	0.00101
0.34277	-0.03411	-0.08155	0.00166
0.34338	-0.0338	-0.08119	0.00231
0.344	-0.03349	-0.08082	0.00295
0.34462	-0.03317	-0.08046	0.00359
0.34462	-0.03286	-0.08009	0.00421
0.34523	-0.03255	-0.07973	0.00483
0.34585	-0.03225	-0.07937	0.00545
0.34646	-0.03194	-0.07902	0.00605
0.34646	-0.03163	-0.07866	0.00665
0.34708	-0.03132	-0.07831	0.00724
0.34769	-0.03102	-0.07796	0.00782
0.34831	-0.03072	-0.07761	0.00839
0.34831	-0.03041	-0.07726	0.00895
0.34892	-0.03011	-0.07691	0.0095
0.34954	-0.02981	-0.07657	0.01004
0.35015	-0.02951	-0.07623	0.01057
0.35015	-0.02921	-0.07589	0.01109
0.35077	-0.02891	-0.07555	0.0116
0.35138	-0.02861	-0.07521	0.0121
0.352	-0.02831	-0.07487	0.01258
0.352	-0.02801	-0.07454	0.01306
0.35262	-0.02772	-0.07421	0.01352
0.35323	-0.02742	-0.07388	0.01397
0.35385	-0.02713	-0.07355	0.01441
0.35446	-0.02683	-0.07322	0.01484
0.35446	-0.02654	-0.07289	0.01526
0.35508	-0.02625	-0.07257	0.01567
0.35569	-0.02595	-0.07225	0.01606
0.35631	-0.02566	-0.07192	0.01644
0.35631	-0.02537	-0.0716	0.01681
0.35692	-0.02508	-0.07129	0.01717
0.35754	-0.02479	-0.07097	0.01752
0.35815	-0.02451	-0.07065	0.01785
0.35815	-0.02422	-0.07034	0.01817
0.35877	-0.02393	-0.07003	0.01849
0.35938	-0.02364	-0.06972	0.01879
0.36	-0.02336	-0.06941	0.01907
0.36	-0.02307	-0.0691	0.01935
0.36062	-0.02279	-0.0688	0.01962
0.36123	-0.0225	-0.06849	0.01987
0.36185	-0.02222	-0.06819	0.02012
0.36246	-0.02194	-0.06789	0.02035
0.36308	-0.02166	-0.06758	0.02058
0.36308	-0.02138	-0.06729	0.02079
0.36369	-0.02109	-0.06699	0.021
0.36431	-0.02081	-0.06669	0.02119
0.36492	-0.02053	-0.0664	0.02138
0.36554	-0.02025	-0.0661	0.02155
0.36554	-0.01998	-0.06581	0.02172
0.36615	-0.0197	-0.06552	0.02188
0.36677	-0.01942	-0.06523	0.02203
0.36677	-0.01914	-0.06494	0.02217
0.36738	-0.01887	-0.06465	0.02231
0.368	-0.01859	-0.06437	0.02244
0.36862	-0.01831	-0.06408	0.02256
0.36923	-0.01804	-0.0638	0.02267
0.36923	-0.01776	-0.06352	0.02278
0.36985	-0.01749	-0.06323	0.02288
0.37046	-0.01722	-0.06295	0.02298
0.37108	-0.01694	-0.06268	0.02307
0.37108	-0.01667	-0.0624	0.02316
0.37169	-0.0164	-0.06212	0.02324
0.37231	-0.01613	-0.06185	0.02332
0.37292	-0.01586	-0.06157	0.02339
0.37292	-0.01558	-0.0613	0.02346
0.37354	-0.01531	-0.06103	0.02353
0.37415	-0.01504	-0.06076	0.02359
0.37477	-0.01477	-0.06049	0.02365
0.37477	-0.0145	-0.06022	0.02371
0.37538	-0.01424	-0.05995	0.02377
0.376	-0.01397	-0.05968	0.02383
0.37662	-0.0137	-0.05942	0.02388
0.37662	-0.01343	-0.05915	0.02394
0.37723	-0.01316	-0.05889	0.02399
0.37785	-0.0129	-0.05863	0.02405
0.37846	-0.01263	-0.05837	0.0241
0.37846	-0.01236	-0.05811	0.02416
0.37908	-0.0121	-0.05785	0.02421
0.37969	-0.01183	-0.05759	0.02427
0.38031	-0.01157	-0.05733	0.02433
0.38031	-0.0113	-0.05708	0.02439
0.38092	-0.01104	-0.05682	0.02445
0.38154	-0.01077	-0.05657	0.02452
0.38215	-0.01051	-0.05632	0.02459
0.38215	-0.01024	-0.05607	0.02466
0.38277	-0.00998	-0.05582	0.02473
0.38338	-0.00972	-0.05557	0.02481
0.384	-0.00945	-0.05532	0.02489
0.38462	-0.00919	-0.05507	0.02498
0.38462	-0.00893	-0.05482	0.02507
0.38523	-0.00867	-0.05458	0.02516
0.38585	-0.0084	-0.05433	0.02526
0.38646	-0.00814	-0.05409	0.02537
0.38646	-0.00788	-0.05385	0.02548
0.38708	-0.00762	-0.05361	0.02559
0.38769	-0.00736	-0.05337	0.02571
0.38831	-0.0071	-0.05313	0.02584
0.38831	-0.00684	-0.05289	0.02597
0.38892	-0.00658	-0.05265	0.02611
0.38954	-0.00632	-0.05241	0.02625
0.39015	-0.00606	-0.05218	0.0264
0.39077	-0.0058	-0.05194	0.02656
0.39077	-0.00554	-0.05171	0.02672
0.39138	-0.00528	-0.05148	0.02689
0.392	-0.00502	-0.05125	0.02706
0.39262	-0.00477	-0.05102	0.02725
0.39262	-0.00451	-0.05079	0.02743
0.39323	-0.00425	-0.05056	0.02763
0.39385	-0.00399	-0.05034	0.02783
0.39446	-0.00374	-0.05011	0.02804
0.39508	-0.00348	-0.04988	0.02826
0.39508	-0.00322	-0.04966	0.02848
0.39569	-0.00296	-0.04944	0.02871
0.39631	-0.00271	-0.04922	0.02895
0.39692	-0.00245	-0.049	0.02919
0.39692	-0.0022	-0.04878	0.02944
0.39754	-0.00194	-0.04856	0.0297
0.39815	-0.00169	-0.04834	0.02996
0.39877	-0.00143	-0.04813	0.03023
0.39938	-0.00118	-0.04791	0.03051
0.39938	-0.00092	-0.0477	0.0308
0.4	-0.00067	-0.04749	0.03109
0.40062	-0.00041	-0.04728	0.03138
0.40123	-0.00016	-0.04707	0.03169
0.40123	9e-05	-0.04686	0.032
0.40185	0.00035	-0.04665	0.03231
0.40246	0.0006	-0.04645	0.03264
0.40308	0.00085	-0.04624	0.03296
0.40369	0.0011	-0.04604	0.0333
0.40369	0.00136	-0.04584	0.03364
0.40431	0.00161	-0.04564	0.03398
0.40492	0.00186	-0.04544	0.03433
0.40554	0.00211	-0.04524	0.03469
0.40615	0.00236	-0.04505	0.03505
0.40615	0.00261	-0.04485	0.03542
0.40677	0.00286	-0.04466	0.03579
0.40738	0.00311	-0.04447	0.03617
0.408	0.00336	-0.04427	0.03655
0.408	0.00361	-0.04409	0.03693
0.40862	0.00386	-0.0439	0.03732
0.40923	0.00411	-0.04371	0.03771
0.40985	0.00436	-0.04353	0.03811
0.40985	0.0046	-0.04334	0.03851
0.41046	0.00485	-0.04316	0.03891
0.41108	0.0051	-0.04298	0.03932
0.41169	0.00535	-0.0428	0.03973
0.41169	0.00559	-0.04262	0.04014
0.41231	0.00584	-0.04245	0.04055
0.41292	0.00608	-0.04227	0.04097
0.41354	0.00633	-0.0421	0.04139
0.41354	0.00658	-0.04193	0.04181
0.41415	0.00682	-0.04176	0.04223
0.41477	0.00706	-0.04159	0.04265
0.41538	0.00731	-0.04142	0.04307
0.416	0.00755	-0.04126	0.0435
0.416	0.0078	-0.04109	0.04392
0.41662	0.00804	-0.04093	0.04435
0.41723	0.00828	-0.04077	0.04477
0.41785	0.00852	-0.04061	0.04519
0.41785	0.00877	-0.04045	0.04562
0.41846	0.00901	-0.0403	0.04604
0.41908	0.00925	-0.04014	0.04646
0.41969	0.00949	-0.03999	0.04688
0.41969	0.00973	-0.03984	0.0473
0.42031	0.00997	-0.03969	0.04771
0.42092	0.01021	-0.03954	0.04813
0.42154	0.01045	-0.03939	0.04854
0.42154	0.01068	-0.03925	0.04894
0.42215	0.01092	-0.03911	0.04935
0.42277	0.01116	-0.03896	0.04975
0.42338	0.0114	-0.03882	0.05014
0.42338	0.01163	-0.03868	0.05053
0.424	0.01187	-0.03855	0.05092
0.42462	0.0121	-0.03841	0.0513
0.42523	0.01234	-0.03828	0.05168
0.42585	0.01257	-0.03814	0.05205
0.42585	0.01281	-0.03801	0.05242
0.42646	0.01304	-0.03788	0.05278
0.42708	0.01327	-0.03775	0.05313
0.42769	0.01351	-0.03763	0.05347
0.42769	0.01374	-0.0375	0.05381
0.42831	0.01397	-0.03738	0.05414
0.42892	0.0142	-0.03726	0.05447
0.42954	0.01443	-0.03713	0.05478
0.43015	0.01466	-0.03701	0.05509
0.43015	0.01489	-0.0369	0.05538
0.43077	0.01512	-0.03678	0.05567
0.43138	0.01535	-0.03666	0.05595
0.432	0.01558	-0.03655	0.05622
0.432	0.0158	-0.03644	0.05648
0.43262	0.01603	-0.03632	0.05673
0.43323	0.01626	-0.03621	0.05697
0.43385	0.01648	-0.03611	0.05719
0.43446	0.01671	-0.036	0.05741
0.43446	0.01693	-0.03589	0.05762
0.43508	0.01715	-0.03579	0.05781
0.43569	0.01738	-0.03568	0.05799
0.43631	0.0176	-0.03558	0.05816
0.43631	0.01782	-0.03548	0.05831
0.43692	0.01804	-0.03538	0.05846
0.43754	0.01826	-0.03528	0.05859
0.43815	0.01848	-0.03518	0.0587
0.43815	0.0187	-0.03508	0.05881
0.43877	0.01892	-0.03499	0.0589
0.43938	0.01914	-0.03489	0.05897
0.44	0.01935	-0.0348	0.05903
0.44062	0.01957	-0.0347	0.05908
0.44062	0.01979	-0.03461	0.05911
0.44123	0.02	-0.03452	0.05913
0.44185	0.02022	-0.03443	0.05913
0.44246	0.02043	-0.03434	0.05912
0.44246	0.02064	-0.03425	0.05909
0.44308	0.02085	-0.03417	0.05905
0.44369	0.02107	-0.03408	0.05899
0.44431	0.02128	-0.03399	0.05892
0.44492	0.02149	-0.03391	0.05883
0.44492	0.0217	-0.03382	0.05873
0.44554	0.02191	-0.03374	0.05861
0.44615	0.02211	-0.03366	0.05847
0.44677	0.02232	-0.03357	0.05832
0.44677	0.02253	-0.03349	0.05816
0.44738	0.02273	-0.03341	0.05798
0.448	0.02294	-0.03333	0.05778
0.44862	0.02314	-0.03325	0.05757
0.44862	0.02334	-0.03317	0.05734
0.44923	0.02355	-0.03309	0.0571
0.44985	0.02375	-0.03301	0.05684
0.45046	0.02395	-0.03293	0.05657
0.45046	0.02415	-0.03286	0.05628
0.45108	0.02435	-0.03278	0.05598
0.45169	0.02455	-0.0327	0.05566
0.45231	0.02474	-0.03263	0.05533
0.45231	0.02494	-0.03255	0.05499
0.45292	0.02513	-0.03247	0.05463
0.45354	0.02533	-0.0324	0.05426
0.45415	0.02552	-0.03232	0.05388
0.45415	0.02572	-0.03225	0.05348
0.45477	0.02591	-0.03217	0.05307
0.45538	0.0261	-0.0321	0.05265
0.456	0.02629	-0.03202	0.05222
0.456	0.02648	-0.03195	0.05177
0.45662	0.02667	-0.03187	0.05132
0.45723	0.02685	-0.0318	0.05085
0.45785	0.02704	-0.03173	0.05037
0.45846	0.02722	-0.03165	0.04989
0.45846	0.02741	-0.03158	0.04939
0.45908	0.02759	-0.0315	0.04889
0.45969	0.02778	-0.03143	0.04838
0.46031	0.02796	-0.03136	0.04786
0.46092	0.02814	-0.03128	0.04733
0.46092	0.02832	-0.03121	0.04679
0.46154	0.02849	-0.03113	0.04625
0.46215	0.02867	-0.03106	0.04571
0.46277	0.02885	-0.03098	0.04516
0.46277	0.02902	-0.03091	0.0446
0.46338	0.0292	-0.03083	0.04404
0.464	0.02937	-0.03076	0.04348
0.46462	0.02954	-0.03068	0.04291
0.46462	0.02971	-0.0306	0.04234
0.46523	0.02988	-0.03053	0.04177
0.46585	0.03005	-0.03045	0.0412
0.46646	0.03022	-0.03038	0.04063
0.46708	0.03039	-0.0303	0.04006
0.46708	0.03055	-0.03022	0.03949
0.46769	0.03071	-0.03014	0.0414
0.46831	0.03088	-0.03007	0.04157
0.46892	0.03104	-0.02999	0.04174
0.46892	0.0312	-0.02991	0.04192
0.46954	0.03136	-0.02983	0.04209
0.47015	0.03152	-0.02975	0.04226
0.47077	0.03167	-0.02967	0.04243
0.47077	0.03183	-0.02959	0.04261
0.47138	0.03199	-0.02951	0.04278
0.472	0.03214	-0.02943	0.04295
0.47262	0.03229	-0.02935	0.04313
0.47262	0.03244	-0.02926	0.0433
0.47323	0.03259	-0.02918	0.04348
0.47385	0.03274	-0.0291	0.04366
0.47446	0.03289	-0.02901	0.04383
0.47446	0.03303	-0.02893	0.04401
0.47508	0.03318	-0.02885	0.04419
0.47569	0.03332	-0.02876	0.04437
0.47631	0.03346	-0.02867	0.04455
0.47692	0.0336	-0.02859	0.04473
0.47754	0.03374	-0.0285	0.04492
0.47754	0.03388	-0.02841	0.0451
0.47815	0.03402	-0.02833	0.04528
0.47877	0.03415	-0.02824	0.04547
0.47938	0.03428	-0.02815	0.04565
0.47938	0.03442	-0.02806	0.04584
0.48	0.03455	-0.02797	0.04602
0.48062	0.03468	-0.02788	0.04621
0.48123	0.03481	-0.02779	0.04639
0.48123	0.03493	-0.0277	0.04658
0.48185	0.03506	-0.0276	0.04676
0.48246	0.03518	-0.02751	0.04695
0.48308	0.03531	-0.02742	0.04713
0.48308	0.03543	-0.02732	0.04731
0.48369	0.03555	-0.02723	0.04749
0.48431	0.03566	-0.02713	0.04767
0.48492	0.03578	-0.02704	0.04785
0.48554	0.0359	-0.02694	0.04802
0.48615	0.03601	-0.02685	0.0482
0.48615	0.03612	-0.02675	0.04837
0.48677	0.03623	-0.02665	0.04854
0.48738	0.03634	-0.02655	0.04871
0.488	0.03645	-0.02645	0.04887
0.48862	0.03656	-0.02635	0.04903
0.48862	0.03666	-0.02626	0.04918
0.48923	0.03677	-0.02615	0.04934
0.48985	0.03687	-0.02605	0.04948
0.49046	0.03697	-0.02595	0.04963
0.49046	0.03707	-0.02585	0.04977
0.49108	0.03717	-0.02575	0.0499
0.49169	0.03726	-0.02565	0.05003
0.49231	0.03736	-0.02554	0.05015
0.49231	0.03745	-0.02544	0.05027
0.49292	0.03754	-0.02534	0.05038
0.49354	0.03763	-0.02523	0.05048
0.49415	0.03772	-0.02513	0.05058
0.49415	0.03781	-0.02502	0.05067
0.49477	0.03789	-0.02492	0.05075
0.49538	0.03798	-0.02481	0.05083
0.496	0.03806	-0.02471	0.0509
0.49662	0.03814	-0.0246	0.05096
0.49662	0.03822	-0.02449	0.05101
0.49723	0.03829	-0.02439	0.05105
0.49785	0.03837	-0.02428	0.05108
0.49846	0.03845	-0.02417	0.05111
0.49908	0.03852	-0.02406	0.05113
0.49908	0.03859	-0.02395	0.05113
0.49969	0.03866	-0.02385	0.05113
0.50031	0.03873	-0.04987	0.05112
0.50092	0.03879	-0.04984	0.0511
0.50154	0.03886	-0.0498	0.05107
0.50154	0.03892	-0.04976	0.05103
0.50215	0.03898	-0.04972	0.05098
0.50277	0.03905	-0.04967	0.05092
0.50338	0.0391	-0.04963	0.05085
0.50338	0.03916	-0.04958	0.05077
0.504	0.03922	-0.04953	0.05068
0.50462	0.03927	-0.04948	0.05058
0.50523	0.03932	-0.04942	0.05047
0.50523	0.03938	-0.04937	0.05035
0.50585	0.03943	-0.04931	0.05022
0.50646	0.03947	-0.04925	0.05009
0.50708	0.03952	-0.04919	0.04994
0.50769	0.03957	-0.04913	0.04978
0.50769	0.03961	-0.04906	0.04962
0.50831	0.03965	-0.049	0.04944
0.50892	0.03969	-0.04893	0.04926
0.50954	0.03973	-0.04885	0.04907
0.50954	0.03977	-0.04878	0.04887
0.51015	0.0398	-0.04871	0.04866
0.51077	0.03984	-0.04863	0.04845
0.51138	0.03987	-0.04855	0.04823
0.51138	0.0399	-0.04847	0.048
0.512	0.03993	-0.04838	0.04777
0.51262	0.03996	-0.0483	0.04753
0.51323	0.03999	-0.04821	0.04728
0.51323	0.04002	-0.04812	0.04703
0.51385	0.04004	-0.04803	0.04678
0.51446	0.04006	-0.04793	0.04652
0.51508	0.04009	-0.04784	0.04625
0.51508	0.04011	-0.04774	0.04599
0.51569	0.04012	-0.04764	0.04572
0.51631	0.04014	-0.04753	0.04545
0.51692	0.04016	-0.04743	0.04518
0.51754	0.04017	-0.04732	0.04491
0.51815	0.04019	-0.04721	0.04463
0.51877	0.0402	-0.0471	0.04436
0.51877	0.04021	-0.04699	0.04409
0.51938	0.04022	-0.04687	0.04382
0.52	0.04023	-0.04675	0.04355
0.52	0.04023	-0.04663	0.04328
0.52062	0.04024	-0.04651	0.04302
0.52123	0.04024	-0.04639	0.04276
0.52185	0.04025	-0.04626	0.04251
0.52185	0.04025	-0.04613	0.04226
0.52246	0.04025	-0.046	0.04202
0.52308	0.04025	-0.04587	0.04178
0.52369	0.04025	-0.04573	0.04155
0.52369	0.04024	-0.04559	0.04133
0.52431	0.04024	-0.04545	0.04112
0.52492	0.04023	-0.04531	0.04092
0.52554	0.04023	-0.04517	0.04072
0.52615	0.04022	-0.04502	0.04054
0.52615	0.04021	-0.04487	0.04036
0.52677	0.0402	-0.04472	0.0402
0.52738	0.04019	-0.04457	0.04005
0.528	0.04018	-0.04442	0.03991
0.52862	0.04017	-0.04426	0.03979
0.52923	0.04015	-0.0441	0.03968
0.52923	0.04014	-0.04394	0.03958
0.52985	0.04012	-0.04378	0.0395
0.53046	0.0401	-0.04362	0.03943
0.53108	0.04009	-0.04345	0.03938
0.53108	0.04007	-0.04328	0.03934
0.53169	0.04005	-0.04311	0.03932
0.53231	0.04003	-0.04294	0.03932
0.53292	0.04	-0.04276	0.03933
0.53292	0.03998	-0.04259	0.03936
0.53354	0.03996	-0.04241	0.0394
0.53415	0.03993	-0.04223	0.03947
0.53477	0.03991	-0.04205	0.03955
0.53477	0.03988	-0.04186	0.03965
0.53538	0.03986	-0.04168	0.03977
0.536	0.03983	-0.04149	0.03991
0.53662	0.0398	-0.0413	0.04006
0.53662	0.03977	-0.0411	0.04024
0.53723	0.03974	-0.04091	0.04043
0.53785	0.03971	-0.04072	0.04064
0.53846	0.03968	-0.04052	0.04087
0.53908	0.03965	-0.04032	0.04112
0.53908	0.03962	-0.04012	0.04138
0.53969	0.0424	-0.03991	0.04167
0.54031	0.04249	-0.03971	0.04197
0.54092	0.04258	-0.0395	0.04229
0.54092	0.04267	-0.03929	0.04263
0.54154	0.04277	-0.03908	0.04298
0.54215	0.04286	-0.03887	0.04335
0.54277	0.04295	-0.03866	0.04374
0.54277	0.04304	-0.03844	0.04415
0.54338	0.04313	-0.03822	0.04457
0.544	0.04321	-0.03801	0.045
0.54462	0.0433	-0.03778	0.04545
0.54523	0.04339	-0.03756	0.04592
0.54523	0.04348	-0.03734	0.0464
0.54585	0.04356	-0.03711	0.04689
0.54646	0.04365	-0.03689	0.0474
0.54708	0.04373	-0.03666	0.04791
0.54708	0.04382	-0.03643	0.04844
0.54769	0.0439	-0.03619	0.04898
0.54831	0.04399	-0.03596	0.04953
0.54892	0.04407	-0.03572	0.05009
0.54954	0.04415	-0.03549	0.05066
0.54954	0.04424	-0.03525	0.05124
0.55015	0.04432	-0.03501	0.05182
0.55077	0.0444	-0.03476	0.05241
0.55138	0.04448	-0.03452	0.053
0.55138	0.04456	-0.03428	0.0536
0.552	0.04464	-0.03403	0.05421
0.55262	0.04472	-0.03378	0.05481
0.55323	0.0448	-0.03353	0.05542
0.55323	0.04488	-0.03328	0.05603
0.55385	0.04495	-0.03303	0.05664
0.55446	0.04503	-0.03278	0.05725
0.55508	0.04511	-0.03252	0.05786
0.55508	0.04518	-0.03226	0.05847
0.55569	0.04526	-0.03201	0.05908
0.55631	0.04534	-0.03175	0.05968
0.55692	0.04541	-0.03149	0.06027
0.55754	0.04549	-0.03122	0.06086
0.55754	0.04556	-0.03096	0.06144
0.55815	0.04564	-0.03069	0.06202
0.55877	0.04571	-0.03043	0.06259
0.55938	0.04578	-0.03016	0.06315
0.56	0.04586	-0.02989	0.06369
0.56	0.04593	-0.02962	0.06423
0.56062	0.046	-0.02935	0.06476
0.56123	0.04607	-0.02908	0.06527
0.56185	0.04614	-0.0288	0.06577
0.56185	0.04622	-0.02853	0.06626
0.56246	0.04629	-0.02825	0.06673
0.56308	0.04636	-0.02798	0.06719
0.56369	0.04643	-0.0277	0.06763
0.56431	0.0465	-0.02742	0.06805
0.56431	0.04657	-0.02714	0.06846
0.56492	0.04664	-0.02686	0.06885
0.56554	0.04671	-0.02657	0.06922
0.56615	0.04678	-0.02629	0.06957
0.56615	0.04684	-0.026	0.0699
0.56677	0.04691	-0.02572	0.07022
0.56738	0.04698	-0.02543	0.07051
0.568	0.04705	-0.02514	0.07078
0.56862	0.04712	-0.02485	0.07103
0.56923	0.04718	-0.02456	0.07126
0.56923	0.04725	-0.02427	0.07146
0.56985	0.04732	-0.02398	0.07165
0.57046	0.04739	-0.02368	0.07181
0.57108	0.04745	-0.02339	0.07195
0.57108	0.04752	-0.0231	0.07207
0.57169	0.04759	-0.0228	0.07216
0.57231	0.04765	-0.0225	0.07223
0.57292	0.04772	-0.02221	0.07228
0.57292	0.04778	-0.02191	0.0723
0.57354	0.04785	-0.02161	0.07231
0.57415	0.04791	-0.02131	0.07228
0.57477	0.04798	-0.02101	0.07224
0.57477	0.04804	-0.0207	0.07217
0.57538	0.04811	-0.0204	0.07209
0.576	0.04817	-0.0201	0.07198
0.57662	0.04824	-0.01979	0.07184
0.57662	0.0483	-0.01949	0.07169
0.57723	0.04837	-0.01918	0.07151
0.57785	0.04843	-0.01888	0.07132
0.57846	0.0485	-0.01857	0.0711
0.57908	0.04856	-0.01826	0.07086
0.57969	0.04863	-0.01796	0.0706
0.57969	0.04869	-0.01765	0.07033
0.58031	0.04875	-0.01734	0.07003
0.58092	0.04882	-0.01703	0.06972
0.58154	0.04888	-0.01672	0.06939
0.58154	0.04895	-0.01641	0.06904
0.58215	0.04901	-0.01609	0.06868
0.58277	0.04907	-0.01578	0.0683
0.58338	0.04914	-0.01547	0.06791
0.58338	0.0492	-0.01516	0.0675
0.584	0.04926	-0.01484	0.06708
0.58462	0.04933	-0.01453	0.06665
0.58523	0.04939	-0.01421	0.0662
0.58523	0.04945	-0.0139	0.06575
0.58585	0.04952	-0.01358	0.06528
0.58646	0.04958	-0.01327	0.0648
0.58708	0.04964	-0.01295	0.06432
0.58708	0.04971	-0.01263	0.06383
0.58769	0.04977	-0.01232	0.06333
0.58831	0.04983	-0.012	0.06282
0.58892	0.0499	-0.01168	0.06231
0.58954	0.04996	-0.01136	0.0618
0.58954	0.05002	-0.01104	0.06128
0.59015	0.05009	-0.01072	0.06076
0.59077	0.05015	-0.0104	0.06024
0.59138	0.05022	-0.01008	0.05971
0.59138	0.05028	-0.00976	0.05919
0.592	0.05034	-0.00944	0.05867
0.59262	0.05041	-0.00912	0.05815
0.59323	0.05047	-0.0088	0.05763
0.59385	0.05053	-0.00848	0.05712
0.59385	0.0506	-0.00816	0.05661
0.59446	0.05066	-0.00784	0.05611
0.59508	0.05072	-0.00752	0.05561
0.59569	0.05079	-0.0072	0.05512
0.59569	0.05085	-0.00687	0.05464
0.59631	0.05092	-0.00655	0.05416
0.59692	0.05098	-0.00623	0.0537
0.59754	0.05104	-0.00591	0.05324
0.59754	0.05111	-0.00559	0.0528
0.59815	0.05117	-0.00526	0.05236
0.59877	0.05123	-0.00494	0.05194
0.59938	0.0513	-0.00462	0.05153
0.6	0.05136	-0.0043	0.05114
0.6	0.05143	-0.00398	0.05076
0.60062	0.05149	-0.00365	0.05039
0.60123	0.05155	-0.00333	0.05003
0.60185	0.05162	-0.00301	0.0497
0.60185	0.05168	-0.00269	0.04937
0.60246	0.05175	-0.00237	0.04907
0.60308	0.05181	-0.00205	0.04878
0.60369	0.05188	-0.00172	0.04851
0.60369	0.05194	-0.0014	0.04825
0.60431	0.052	-0.00108	0.04801
0.60492	0.05207	-0.00076	0.04779
0.60554	0.05213	-0.00044	0.04759
0.60554	0.0522	-0.00012	0.04741
0.60615	0.05226	0.0002	0.04725
0.60677	0.05232	0.00052	0.0471
0.60738	0.05239	0.00083	0.04697
0.60738	0.05245	0.00115	0.04687
0.608	0.05252	0.00147	0.04678
0.60862	0.05258	0.00179	0.04671
0.60923	0.05265	0.00211	0.04666
0.60985	0.05271	0.00242	0.04662
0.61046	0.05277	0.00274	0.04661
0.61046	0.05284	0.00305	0.04661
0.61108	0.0529	0.00337	0.04664
0.61169	0.05297	0.00368	0.04668
0.61169	0.05303	0.004	0.04674
0.61231	0.05309	0.00431	0.04682
0.61292	0.05316	0.00462	0.04692
0.61354	0.05322	0.00493	0.04703
0.61354	0.05329	0.00524	0.04716
0.61415	0.05335	0.00555	0.04731
0.61477	0.05341	0.00586	0.04747
0.61538	0.05348	0.00617	0.04765
0.61538	0.05354	0.00648	0.04785
0.616	0.0536	0.00678	0.04806
0.61662	0.05367	0.00709	0.04828
0.61723	0.05373	0.00739	0.04852
0.61785	0.05379	0.00769	0.04878
0.61785	0.05386	0.008	0.04904
0.61846	0.05392	0.0083	0.04932
0.61908	0.05398	0.0086	0.04961
0.61969	0.05405	0.0089	0.04992
0.62031	0.05411	0.00919	0.05023
0.62031	0.05417	0.00949	0.05055
0.62092	0.05423	0.00979	0.05089
0.62154	0.0543	0.01008	0.05123
0.62215	0.05436	0.01037	0.05159
0.62215	0.05442	0.01066	0.05195
0.62277	0.05448	0.01095	0.05231
0.62338	0.05454	0.01124	0.05269
0.624	0.0546	0.01153	0.05307
0.62462	0.05466	0.01182	0.05346
0.62462	0.05472	0.0121	0.05385
0.62523	0.05479	0.01238	0.05424
0.62585	0.05485	0.01266	0.05464
0.62646	0.05491	0.01294	0.05505
0.62646	0.05497	0.01322	0.05545
0.62708	0.05503	0.0135	0.05586
0.62769	0.05508	0.01377	0.05626
0.62831	0.05514	0.01405	0.05667
0.62831	0.0552	0.01432	0.05708
0.62892	0.05526	0.01459	0.05749
0.62954	0.05532	0.01486	0.05789
0.63015	0.05538	0.01512	0.0583
0.63015	0.05544	0.01539	0.0587
0.63077	0.05549	0.01565	0.05909
0.63138	0.05555	0.01591	0.05949
0.632	0.05561	0.01617	0.05988
0.632	0.05566	0.01642	0.06026
0.63262	0.05572	0.01668	0.06064
0.63323	0.05577	0.01693	0.06102
0.63385	0.05583	0.01718	0.06139
0.63385	0.05589	0.01743	0.06175
0.63446	0.05594	0.01768	0.0621
0.63508	0.05599	0.01792	0.06245
0.63569	0.05605	0.01816	0.06279
0.63569	0.0561	0.0184	0.06312
0.63631	0.05615	0.01864	0.06344
0.63692	0.05621	0.01888	0.06375
0.63754	0.05626	0.01911	0.06405
0.63754	0.05631	0.01934	0.06434
0.63815	0.05636	0.01957	0.06463
0.63877	0.05641	0.0198	0.0649
0.63938	0.05646	0.02002	0.06516
0.64	0.05651	0.02024	0.06541
0.64062	0.05656	0.02046	0.06565
0.64062	0.05661	0.02068	0.06588
0.64123	0.05666	0.02089	0.06609
0.64185	0.05671	0.02111	0.0663
0.64246	0.05676	0.02132	0.06649
0.64308	0.0568	0.02152	0.06667
0.64308	0.05685	0.02173	0.06684
0.64369	0.0569	0.02193	0.06699
0.64431	0.05694	0.02213	0.06714
0.64431	0.05699	0.02233	0.06727
0.64492	0.05703	0.02253	0.06739
0.64554	0.05707	0.02272	0.06749
0.64615	0.05712	0.02291	0.06759
0.64615	0.05716	0.0231	0.06767
0.64677	0.0572	0.02328	0.06774
0.64738	0.05724	0.02347	0.0678
0.648	0.05728	0.02365	0.06784
0.64862	0.05732	0.02382	0.06787
0.64862	0.05736	0.024	0.0679
0.64923	0.0574	0.02417	0.0679
0.64985	0.05744	0.02434	0.0679
0.65046	0.05748	0.02451	0.06789
0.65108	0.05751	0.02467	0.06786
0.65108	0.05755	0.02484	0.06782
0.65169	0.05759	0.025	0.06777
0.65231	0.05762	0.02515	0.06772
0.65292	0.05766	0.02531	0.06765
0.65292	0.05769	0.02546	0.06756
0.65354	0.05772	0.02561	0.06747
0.65415	0.05775	0.02575	0.06737
0.65477	0.05779	0.0259	0.06726
0.65477	0.05782	0.02604	0.06714
0.65538	0.05785	0.02618	0.06701
0.656	0.05788	0.02631	0.06687
0.65662	0.0579	0.02645	0.06672
0.65662	0.05793	0.02658	0.06657
0.65723	0.05796	0.02671	0.0664
0.65785	0.05799	0.02683	0.06623
0.65846	0.05801	0.02696	0.06605
0.65846	0.05804	0.02708	0.06586
0.65908	0.05806	0.0272	0.06567
0.65969	0.05808	0.02731	0.06546
0.66031	0.05811	0.02742	0.06525
0.66092	0.05813	0.02753	0.06504
0.66154	0.05815	0.02764	0.06482
0.66154	0.05817	0.02775	0.06459
0.66215	0.05819	0.02785	0.06436
0.66277	0.05821	0.02795	0.06412
0.66277	0.05823	0.02805	0.06388
0.66338	0.05824	0.02814	0.06364
0.664	0.05826	0.02824	0.06339
0.66462	0.05828	0.02833	0.06313
0.66462	0.05829	0.02841	0.06288
0.66523	0.05831	0.0285	0.06261
0.66585	0.05832	0.02858	0.06235
0.66646	0.05833	0.02866	0.06208
0.66646	0.05834	0.02874	0.06181
0.66708	0.05835	0.02882	0.06154
0.66769	0.05836	0.02889	0.06127
0.66831	0.05837	0.02896	0.06099
0.66831	0.05838	0.02903	0.06072
0.66892	0.05839	0.0291	0.06044
0.66954	0.0584	0.02916	0.06016
0.67015	0.0584	0.02922	0.05988
0.67077	0.05841	0.02928	0.0596
0.67077	0.05841	0.02934	0.05932
0.67138	0.05841	0.0294	0.05904
0.672	0.05842	0.02945	0.05876
0.67262	0.05842	0.0295	0.05848
0.67262	0.05842	0.02955	0.0582
0.67323	0.05842	0.02959	0.05792
0.67385	0.05842	0.02964	0.05764
0.67446	0.05842	0.02968	0.05736
0.67446	0.05842	0.02972	0.05709
0.67508	0.05841	0.02976	0.05681
0.67569	0.05841	0.0298	0.05654
0.67631	0.0584	0.02983	0.05626
0.67631	0.0584	0.02986	0.05599
0.67692	0.05839	0.02989	0.05572
0.67754	0.05839	0.02992	0.05546
0.67815	0.05838	0.02995	0.05519
0.67877	0.05837	0.02997	0.05493
0.67877	0.05836	0.02999	0.05467
0.67938	0.05835	0.03001	0.05441
0.68	0.05834	0.03003	0.05416
0.68062	0.05833	0.03005	0.0539
0.68123	0.05831	0.03006	0.05365
0.68123	0.0583	0.03008	0.0534
0.68185	0.05829	0.03009	0.05316
0.68246	0.05827	0.0301	0.05291
0.68308	0.05826	0.03011	0.05267
0.68369	0.05824	0.03011	0.05244
0.68369	0.05822	0.03012	0.0522
0.68431	0.0582	0.03012	0.05197
0.68492	0.05818	0.03013	0.05174
0.68554	0.05817	0.03013	0.05152
0.68554	0.05814	0.03013	0.05129
0.68615	0.05812	0.03012	0.05107
0.68677	0.0581	0.03012	0.05086
0.68738	0.05808	0.03012	0.05064
0.68738	0.05806	0.03011	0.05043
0.688	0.05803	0.0301	0.05022
0.68862	0.05801	0.03009	0.05002
0.68862	0.05798	0.03008	0.04981
0.68923	0.05796	0.03007	0.04961
0.68985	0.05793	0.03006	0.04942
0.69046	0.0579	0.03005	0.04922
0.69108	0.05788	0.03003	0.04903
0.69169	0.05785	0.03002	0.04884
0.69169	0.05782	0.03	0.04866
0.69231	0.05779	0.02999	0.04848
0.69292	0.05776	0.02997	0.0483
0.69354	0.05773	0.02995	0.04812
0.69415	0.05769	0.02993	0.04794
0.69415	0.05766	0.02991	0.04777
0.69477	0.05763	0.02989	0.0476
0.69538	0.05759	0.02986	0.04744
0.696	0.05756	0.02984	0.04727
0.696	0.05753	0.02982	0.04711
0.69662	0.05749	0.02979	0.04695
0.69723	0.05745	0.02977	0.0468
0.69785	0.05742	0.02974	0.04665
0.69785	0.05738	0.02972	0.04649
0.69846	0.05734	0.02969	0.04635
0.69908	0.05731	0.02967	0.0462
0.69969	0.05727	0.02964	0.04606
0.69969	0.05723	0.02961	0.04592
0.70031	0.05719	0.02958	0.04578
0.70092	0.05715	0.02956	0.04564
0.70154	0.05711	0.02953	0.04551
0.70215	0.05707	0.0295	0.04538
0.70215	0.05703	0.02947	0.04525
0.70277	0.05698	0.02944	0.04512
0.70338	0.05694	0.02941	0.045
0.704	0.0569	0.02938	0.04488
0.70462	0.05686	0.02935	0.04476
0.70462	0.05681	0.02932	0.04465
0.70523	0.05677	0.02929	0.04453
0.70585	0.05672	0.02926	0.04442
0.70646	0.05668	0.02924	0.04432
0.70646	0.05663	0.02921	0.04421
0.70708	0.05659	0.02918	0.04411
0.70769	0.05654	0.02915	0.04401
0.70831	0.0565	0.02912	0.04391
0.70831	0.05645	0.02909	0.04382
0.70892	0.0564	0.02906	0.04373
0.70954	0.05636	0.02903	0.04364
0.71015	0.05631	0.029	0.04355
0.71015	0.05626	0.02898	0.04347
0.71077	0.05622	0.02895	0.04339
0.71138	0.05617	0.02892	0.04331
0.712	0.05612	0.02889	0.04324
0.71262	0.05607	0.02887	0.04317
0.71323	0.05602	0.02884	0.0431
0.71323	0.05597	0.02881	0.04304
0.71385	0.05592	0.02879	0.04298
0.71446	0.05588	0.02876	0.04292
0.71508	0.05583	0.02874	0.04287
0.71508	0.05578	0.02871	0.04282
0.71569	0.05573	0.02869	0.04277
0.71631	0.05568	0.02867	0.04273
0.71692	0.05563	0.02864	0.04269
0.71754	0.05558	0.02862	0.04266
0.71754	0.05553	0.0286	0.04263
0.71815	0.05548	0.02858	0.0426
0.71877	0.05543	0.02856	0.04258
0.71938	0.05538	0.02853	0.04256
0.71938	0.05533	0.02851	0.04254
0.72	0.05528	0.02849	0.04253
0.72062	0.05523	0.02848	0.04253
0.72123	0.05518	0.02846	0.04253
0.72185	0.05513	0.02844	0.04253
0.72246	0.05508	0.02842	0.04254
0.72246	0.05503	0.0284	0.04255
0.72308	0.05498	0.02839	0.04257
0.72369	0.05493	0.02837	0.04259
0.72431	0.05488	0.02836	0.04261
0.72431	0.05483	0.02834	0.04264
0.72492	0.05478	0.02833	0.04268
0.72554	0.05474	0.02831	0.04272
0.72615	0.05469	0.0283	0.04277
0.72615	0.05464	0.02829	0.04282
0.72677	0.05459	0.02827	0.04287
0.72738	0.05454	0.02826	0.04293
0.728	0.05449	0.02825	0.043
0.728	0.05445	0.02824	0.04307
0.72862	0.0544	0.02823	0.04314
0.72923	0.05435	0.02822	0.04322
0.72985	0.05431	0.02821	0.04331
0.72985	0.05426	0.02821	0.0434
0.73046	0.05421	0.0282	0.0435
0.73108	0.05417	0.02819	0.0436
0.73169	0.05412	0.02818	0.0437
0.73231	0.05408	0.02818	0.04381
0.73231	0.05403	0.02817	0.04393
0.73292	0.05399	0.02817	0.04405
0.73354	0.05394	0.02816	0.04418
0.73415	0.0539	0.02816	0.04431
0.73477	0.05386	0.02816	0.04444
0.73477	0.05381	0.02815	0.04458
0.73538	0.05377	0.02815	0.04473
0.736	0.05373	0.02815	0.04488
0.73662	0.05369	0.02815	0.04504
0.73662	0.05365	0.02815	0.0452
0.73723	0.05361	0.02815	0.04536
0.73785	0.05357	0.02815	0.04553
0.73846	0.05353	0.02815	0.0457
0.73846	0.05349	0.02815	0.04588
0.73908	0.05346	0.02815	0.04606
0.73969	0.05342	0.02815	0.04625
0.74031	0.05338	0.02816	0.04644
0.74031	0.05335	0.02816	0.04663
0.74092	0.05331	0.02816	0.04683
0.74154	0.05328	0.02817	0.04703
0.74215	0.05324	0.02817	0.04724
0.74277	0.05321	0.02817	0.04745
0.74277	0.05318	0.02818	0.04766
0.74338	0.05315	0.02818	0.04788
0.744	0.05312	0.02819	0.0481
0.74462	0.05309	0.0282	0.04832
0.74523	0.05306	0.0282	0.04855
0.74523	0.05303	0.02821	0.04878
0.74585	0.053	0.02822	0.04901
0.74646	0.05297	0.02822	0.04924
0.74708	0.05295	0.02823	0.04948
0.74708	0.05292	0.02824	0.04972
0.74769	0.0529	0.02825	0.04996
0.74831	0.05288	0.02826	0.0502
0.74892	0.05285	0.02827	0.05045
0.74892	0.05283	0.02828	0.05069
0.74954	0.05281	0.02828	0.05094
0.75015	0.05279	0.02829	0.0512
0.75077	0.05277	0.0283	0.05145
0.75077	0.05275	0.02831	0.0517
0.75138	0.05274	0.02833	0.05196
0.752	0.05272	0.02834	0.05221
0.75262	0.05271	0.02835	0.05247
0.75323	0.05269	0.02836	0.05273
0.75385	0.05268	0.02837	0.05299
0.75385	0.05267	0.02838	0.05325
0.75446	0.05266	0.02839	0.05352
0.75508	0.05265	0.0284	0.05378
0.75569	0.05264	0.02841	0.05404
0.75569	0.05263	0.02842	0.0543
0.75631	0.05262	0.02844	0.05457
0.75692	0.05262	0.02845	0.05483
0.75754	0.05261	0.02846	0.0551
0.75815	0.05261	0.02847	0.05536
0.75815	0.0526	0.02848	0.05563
0.75877	0.0526	0.02849	0.05589
0.75938	0.0526	0.0285	0.05616
0.76	0.0526	0.02851	0.05643
0.76	0.0526	0.02852	0.05669
0.76062	0.0526	0.02853	0.05696
0.76123	0.05261	0.02854	0.05722
0.76185	0.05261	0.02855	0.05749
0.76246	0.05262	0.02856	0.05775
0.76246	0.05263	0.02857	0.05802
0.76308	0.05263	0.02858	0.05829
0.76369	0.05264	0.02859	0.05855
0.76431	0.05265	0.0286	0.05882
0.76492	0.05266	0.0286	0.05908
0.76492	0.05268	0.02861	0.05935
0.76554	0.05269	0.02862	0.05962
0.76615	0.0527	0.02862	0.05988
0.76677	0.05272	0.02863	0.06015
0.76677	0.05273	0.02863	0.06042
0.76738	0.05275	0.02864	0.06068
0.768	0.05277	0.02864	0.06095
0.76862	0.05279	0.02865	0.06122
0.76862	0.05281	0.02865	0.06149
0.76923	0.05283	0.02865	0.06176
0.76985	0.05285	0.02865	0.06203
0.77046	0.05288	0.02865	0.0623
0.77046	0.0529	0.02865	0.06257
0.77108	0.05293	0.02865	0.06284
0.77169	0.05295	0.02864	0.06312
0.77231	0.05298	0.02864	0.06339
0.77292	0.05301	0.02863	0.06367
0.77292	0.05304	0.02863	0.06394
0.77354	0.05307	0.02862	0.06422
0.77415	0.0531	0.02861	0.0645
0.77477	0.05313	0.0286	0.06478
0.77477	0.05317	0.02859	0.06506
0.77538	0.0532	0.02858	0.06535
0.776	0.05323	0.02857	0.06564
0.77662	0.05327	0.02855	0.06593
0.77723	0.05331	0.02853	0.06622
0.77723	0.05334	0.02852	0.06651
0.77785	0.05338	0.0285	0.0668
0.77846	0.05342	0.02848	0.0671
0.77908	0.05346	0.02845	0.0674
0.77908	0.0535	0.02843	0.06771
0.77969	0.05354	0.0284	0.06801
0.78031	0.05358	0.02838	0.06832
0.78092	0.05362	0.02835	0.06863
0.78092	0.05367	0.02832	0.06894
0.78154	0.05371	0.02828	0.06926
0.78215	0.05375	0.02825	0.06958
0.78277	0.0538	0.02821	0.0699
0.78338	0.05384	0.02818	0.07023
0.784	0.05389	0.02813	0.07056
0.784	0.05393	0.02809	0.07089
0.78462	0.05398	0.02805	0.07123
0.78523	0.05403	0.028	0.07157
0.78585	0.05407	0.02795	0.07191
0.78585	0.05412	0.0279	0.07226
0.78646	0.05417	0.02785	0.0726
0.78708	0.05422	0.02779	0.07296
0.78769	0.05427	0.02774	0.07331
0.78769	0.05431	0.02768	0.07367
0.78831	0.05436	0.02761	0.07403
0.78892	0.05441	0.02755	0.0744
0.78954	0.05446	0.02748	0.07477
0.79015	0.05451	0.02741	0.07514
0.79015	0.05456	0.02734	0.07552
0.79077	0.05461	0.02727	0.07589
0.79138	0.05466	0.02719	0.07627
0.792	0.05471	0.02711	0.07666
0.792	0.05476	0.02703	0.07705
0.79262	0.05481	0.02695	0.07743
0.79323	0.05486	0.02686	0.07783
0.79385	0.05491	0.02677	0.07822
0.79446	0.05496	0.02668	0.07862
0.79446	0.05501	0.02659	0.07901
0.79508	0.05505	0.02649	0.07941
0.79569	0.0551	0.02639	0.07982
0.79631	0.05515	0.02629	0.08022
0.79631	0.0552	0.02619	0.08063
0.79692	0.05525	0.02608	0.08103
0.79754	0.0553	0.02597	0.08144
0.79815	0.05534	0.02586	0.08185
0.79815	0.05539	0.02575	0.08226
0.79877	0.05544	0.02563	0.08267
0.79938	0.05548	0.02551	0.08308
0.8	0.05553	0.02539	0.08349
0.8	0.05557	0.02527	0.08389
0.80062	0.05561	0.02514	0.0843
0.80123	0.05566	0.02501	0.08471
0.80123	0.0557	0.02488	0.08512
0.80185	0.05574	0.02475	0.08552
0.80246	0.05578	0.02461	0.08593
0.80308	0.05583	0.02447	0.08633
0.80369	0.05587	0.02433	0.08673
0.80431	0.05591	0.02419	0.08713
0.80431	0.05594	0.02405	0.08753
0.80492	0.05598	0.0239	0.08792
0.80554	0.05602	0.02375	0.08831
0.80615	0.05605	0.0236	0.08869
0.80615	0.05609	0.02345	0.08908
0.80677	0.05612	0.0233	0.08945
0.80738	0.05616	0.02314	0.08983
0.808	0.05619	0.02299	0.0902
0.80862	0.05622	0.02283	0.09056
0.80862	0.05625	0.02267	0.09092
0.80923	0.05628	0.02251	0.09128
0.80985	0.05631	0.02234	0.09162
0.81046	0.05634	0.02218	0.09197
0.81046	0.05636	0.02201	0.0923
0.81108	0.05639	0.02184	0.09263
0.81169	0.05641	0.02168	0.09295
0.81169	0.05644	0.02151	0.09327
0.81231	0.05646	0.02134	0.09358
0.81292	0.05648	0.02117	0.09388
0.81354	0.0565	0.021	0.09417
0.81415	0.05652	0.02083	0.09446
0.81477	0.05653	0.02065	0.09473
0.81538	0.05655	0.02048	0.095
0.81538	0.05657	0.02031	0.09526
0.816	0.05658	0.02014	0.09551
0.81662	0.05659	0.01996	0.09575
0.81723	0.0566	0.01979	0.09599
0.81723	0.05662	0.01962	0.09621
0.81785	0.05662	0.01945	0.09642
0.81846	0.05663	0.01928	0.09662
0.81908	0.05664	0.01911	0.09682
0.81908	0.05665	0.01894	0.097
0.81969	0.05665	0.01877	0.09717
0.82031	0.05666	0.01861	0.09733
0.82092	0.05666	0.01844	0.09748
0.82092	0.05666	0.01828	0.09762
0.82154	0.05666	0.01812	0.09775
0.82215	0.05666	0.01796	0.09787
0.82277	0.05666	0.0178	0.09797
0.82277	0.05666	0.01764	0.09807
0.82338	0.05665	0.01749	0.09815
0.824	0.05665	0.01734	0.09823
0.82462	0.05664	0.01719	0.09829
0.82523	0.05663	0.01705	0.09834
0.82585	0.05663	0.0169	0.09838
0.82585	0.05662	0.01677	0.0984
0.82646	0.05661	0.01663	0.09842
0.82708	0.0566	0.0165	0.09842
0.82769	0.05659	0.01638	0.09841
0.82769	0.05658	0.01625	0.09839
0.82831	0.05657	0.01614	0.09836
0.82892	0.05655	0.01602	0.09832
0.82954	0.05654	0.01591	0.09827
0.82954	0.05652	0.01581	0.0982
0.83015	0.05651	0.01571	0.09813
0.83077	0.05649	0.01562	0.09804
0.83138	0.05648	0.01554	0.09794
0.832	0.05646	0.01546	0.09783
0.832	0.05645	0.01538	0.09771
0.83262	0.05643	0.01531	0.09758
0.83323	0.05641	0.01525	0.09744
0.83385	0.05639	0.0152	0.09729
0.83385	0.05638	0.01516	0.09712
0.83446	0.05636	0.01512	0.09695
0.83508	0.05634	0.01509	0.09676
0.83569	0.05632	0.01507	0.09657
0.83569	0.05631	0.01505	0.09637
0.83631	0.05629	0.01505	0.09615
0.83692	0.05627	0.01505	0.09593
0.83754	0.05626	0.01507	0.0957
0.83815	0.05624	0.01509	0.09546
0.83815	0.05622	0.01512	0.09521
0.83877	0.05621	0.01516	0.09495
0.83938	0.05619	0.01522	0.09468
0.84	0.05618	0.01528	0.0944
0.84	0.05617	0.01536	0.09412
0.84062	0.05615	0.01544	0.09382
0.84123	0.05614	0.01554	0.09352
0.84185	0.05613	0.01565	0.09322
0.84185	0.05612	0.01577	0.0929
0.84246	0.05612	0.0159	0.09258
0.84308	0.05611	0.01605	0.09225
0.84369	0.0561	0.01621	0.09191
0.84431	0.0561	0.01638	0.09157
0.84492	0.0561	0.01657	0.09122
0.84554	0.0561	0.01677	0.09087
0.84554	0.0561	0.01698	0.0905
0.84615	0.0561	0.01721	0.09014
0.84677	0.05611	0.01745	0.08977
0.84738	0.05611	0.01771	0.08939
0.84738	0.05612	0.01798	0.08901
0.848	0.05613	0.01827	0.08862
0.84862	0.05615	0.01857	0.08823
0.84923	0.05616	0.01889	0.08784
0.84923	0.05618	0.01923	0.08744
0.84985	0.05621	0.01958	0.08704
0.85046	0.05623	0.01995	0.08663
0.85108	0.05626	0.02034	0.08622
0.85108	0.05629	0.02075	0.08581
0.85169	0.05632	0.02117	0.0854
0.85231	0.05636	0.02161	0.08498
0.85292	0.0564	0.02207	0.08456
0.85292	0.05645	0.02254	0.08414
0.85354	0.05649	0.02304	0.08372
0.85415	0.05655	0.02355	0.0833
0.85477	0.0566	0.02409	0.08287
0.85538	0.05666	0.02464	0.08244
0.85538	0.05673	0.02521	0.08202
0.856	0.0568	0.02581	0.08159
0.85662	0.05687	0.02642	0.08116
0.85723	0.05695	0.02705	0.08073
0.85723	0.05703	0.0277	0.0803
0.85785	0.05712	0.02838	0.07987
0.85846	0.05721	0.02907	0.07945
0.85908	0.05731	0.02979	0.07902
0.85969	0.05741	0.03053	0.07859
0.85969	0.05752	0.03129	0.07817
0.86031	0.05763	0.03207	0.07774
0.86092	0.05775	0.03287	0.07732
0.86154	0.05788	0.03369	0.0769
0.86154	0.05801	0.03454	0.07648
0.86215	0.05815	0.03541	0.07606
0.86277	0.05829	0.0363	0.07565
0.86338	0.05844	0.03721	0.07524
0.86338	0.0586	0.03815	0.07483
0.864	0.05876	0.0391	0.07442
0.86462	0.05893	0.04009	0.07401
0.86523	0.05911	0.04109	0.07361
0.86585	0.05929	0.04212	0.07322
0.86585	0.05949	0.04317	0.07282
0.86646	0.05969	0.04424	0.07243
0.86708	0.05989	0.04533	0.07204
0.86769	0.06011	0.04645	0.07166
0.86769	0.06033	0.0476	0.07128
0.86831	0.06056	0.04876	0.07091
0.86892	0.0608	0.04995	0.07054
0.86954	0.06104	0.05116	0.07017
0.86954	0.0613	0.0524	0.06981
0.87015	0.06156	0.05366	0.06946
0.87077	0.06184	0.05494	0.06911
0.87138	0.06212	0.05624	0.06876
0.87138	0.06241	0.05757	0.06842
0.872	0.06271	0.05892	0.06808
0.87262	0.06302	0.06029	0.06775
0.87323	0.06333	0.06169	0.06743
0.87323	0.06366	0.06311	0.06711
0.87385	0.064	0.06455	0.0668
0.87446	0.06435	0.06601	0.06649
0.87508	0.0647	0.0675	0.06619
0.87569	0.06507	0.06901	0.06589
0.87569	0.06545	0.07054	0.0656
0.87631	0.06584	0.07209	0.06532
0.87692	0.06623	0.07366	0.06504
0.87754	0.06664	0.07526	0.06477
0.87754	0.06706	0.07687	0.06451
0.87815	0.06749	0.07851	0.06425
0.87877	0.06793	0.08016	0.064
0.87938	0.06839	0.08184	0.06375
0.88	0.06885	0.08354	0.06351
0.88	0.06933	0.08526	0.06328
0.88062	0.06981	0.08699	0.06306
0.88123	0.07031	0.08875	0.06284
0.88185	0.07082	0.09052	0.06263
0.88246	0.07135	0.09232	0.06242
0.88246	0.07188	0.09413	0.06222
0.88308	0.07243	0.09596	0.06203
0.88369	0.07298	0.0978	0.06185
0.88431	0.07356	0.09966	0.06167
0.88431	0.07414	0.10154	0.0615
0.88492	0.07473	0.10344	0.06133
0.88554	0.07534	0.10535	0.06117
0.88615	0.07596	0.10728	0.06102
0.88615	0.0766	0.10922	0.06088
0.88677	0.07724	0.11117	0.06074
0.88738	0.0779	0.11314	0.06061
0.888	0.07858	0.11512	0.06048
0.88862	0.07926	0.11712	0.06036
0.88862	0.07996	0.11912	0.06025
0.88923	0.08068	0.12114	0.06015
0.88985	0.0814	0.12317	0.06005
0.89046	0.08214	0.12521	0.05995
0.89108	0.0829	0.12726	0.05987
0.89108	0.08366	0.12931	0.05979
0.89169	0.08444	0.13138	0.05971
0.89231	0.08524	0.13346	0.05965
0.89292	0.08605	0.13554	0.05958
0.89292	0.08687	0.13762	0.05953
0.89354	0.08771	0.13972	0.05948
0.89415	0.08856	0.14182	0.05944
0.89477	0.08942	0.14392	0.0594
0.89477	0.0903	0.14603	0.05937
0.89538	0.09119	0.14814	0.05934
0.896	0.0921	0.15025	0.05932
0.89662	0.09302	0.15236	0.05931
0.89723	0.09396	0.15448	0.0593
0.89785	0.0949	0.15659	0.0593
0.89785	0.09587	0.1587	0.0593
0.89846	0.09685	0.16081	0.05931
0.89908	0.09784	0.16292	0.05933
0.89969	0.09885	0.16503	0.05935
0.90031	0.09987	0.16713	0.05937
0.90031	0.1009	0.16923	0.05941
0.90092	0.10195	0.17131	0.05945
0.90154	0.10302	0.1734	0.05949
0.90154	0.1041	0.17547	0.05954
0.90215	0.10519	0.17754	0.0596
0.90277	0.1063	0.1796	0.05967
0.90338	0.10742	0.18164	0.05974
0.90338	0.10856	0.18368	0.05981
0.904	0.10971	0.1857	0.0599
0.90462	0.11087	0.18771	0.05999
0.90523	0.11205	0.1897	0.06008
0.90523	0.11324	0.19168	0.06019
0.90585	0.11445	0.19364	0.0603
0.90646	0.11567	0.19559	0.06042
0.90708	0.1169	0.19751	0.06055
0.90769	0.11815	0.19942	0.06068
0.90769	0.11941	0.20131	0.06083
0.90831	0.12069	0.20317	0.06098
0.90892	0.12198	0.20501	0.06114
0.90954	0.12328	0.20683	0.06131
0.90954	0.1246	0.20863	0.06149
0.91015	0.12593	0.21039	0.06168
0.91077	0.12727	0.21213	0.06188
0.91138	0.12863	0.21385	0.0621
0.91138	0.13	0.21553	0.06232
0.912	0.13138	0.21718	0.06255
0.91262	0.13278	0.2188	0.0628
0.91323	0.13419	0.22039	0.06306
0.91385	0.13561	0.22195	0.06333
0.91385	0.13704	0.22347	0.06362
0.91446	0.13849	0.22496	0.06392
0.91508	0.13994	0.2264	0.06423
0.91569	0.14141	0.22781	0.06456
0.91569	0.1429	0.22918	0.06491
0.91631	0.14439	0.23051	0.06527
0.91692	0.14589	0.2318	0.06565
0.91754	0.14741	0.23304	0.06605
0.91754	0.14894	0.23424	0.06646
0.91815	0.15048	0.2354	0.06689
0.91877	0.15203	0.23651	0.06735
0.91938	0.15359	0.23757	0.06782
0.91938	0.15516	0.23858	0.06831
0.92	0.15674	0.23954	0.06882
0.92062	0.15833	0.24045	0.06936
0.92123	0.15993	0.24131	0.06992
0.92123	0.16154	0.24211	0.0705
0.92185	0.16316	0.24286	0.0711
0.92246	0.16478	0.24355	0.07173
0.92308	0.16642	0.24419	0.07238
0.92308	0.16807	0.24476	0.07306
0.92369	0.16972	0.24528	0.07376
0.92431	0.17138	0.24573	0.07449
0.92492	0.17305	0.24612	0.07524
0.92554	0.17473	0.24645	0.07603
0.92554	0.17642	0.24671	0.07684
0.92615	0.17811	0.24691	0.07767
0.92677	0.17981	0.24704	0.07854
0.92738	0.18151	0.2471	0.07943
0.928	0.18322	0.24709	0.08036
0.928	0.18494	0.24701	0.08131
0.92862	0.18666	0.24686	0.08229
0.92923	0.18839	0.24663	0.0833
0.92985	0.19012	0.24633	0.08434
0.92985	0.19186	0.24596	0.08541
0.93046	0.1936	0.2455	0.0865
0.93108	0.19534	0.24497	0.08763
0.93169	0.19709	0.24436	0.08879
0.93169	0.19884	0.24366	0.08997
0.93231	0.2006	0.24289	0.09118
0.93292	0.20236	0.24203	0.09242
0.93354	0.20411	0.24108	0.09369
0.93354	0.20588	0.24005	0.09498
0.93415	0.20764	0.23894	0.0963
0.93477	0.2094	0.23773	0.09764
0.93538	0.21116	0.23644	0.09901
0.93538	0.21293	0.23505	0.1004
0.936	0.21469	0.23358	0.10181
0.93662	0.21645	0.23201	0.10325
0.93723	0.21822	0.23035	0.1047
0.93723	0.21998	0.22859	0.10617
0.93785	0.22173	0.22673	0.10766
0.93846	0.22349	0.22478	0.10916
0.93908	0.22524	0.22273	0.11067
0.93908	0.22699	0.22058	0.1122
0.93969	0.22874	0.21832	0.11373
0.94031	0.23048	0.21597	0.11527
0.94092	0.23222	0.21351	0.11682
0.94154	0.23395	0.21095	0.11836
0.94154	0.23568	0.20828	0.11991
0.94215	0.2374	0.20551	0.12145
0.94277	0.23911	0.20263	0.12298
0.94338	0.24082	0.19964	0.12451
0.94338	0.24252	0.19654	0.12602
0.944	0.24421	0.19333	0.12751
0.94462	0.2459	0.19001	0.12899
0.94523	0.24757	0.18657	0.13044
0.94523	0.24924	0.18302	0.13186
0.94585	0.25089	0.17936	0.13326
[truncated: 8,570 more rows]

## Sheet: Fig 18
Fig 18. Sinusoidal Signal Response Curve
Time	DBO-DO-RAC	PID	RAC	Target
S	MM	MM	MM	MM
0	-0.14874	0.000985359	-0.09836	0
0.000615385	-0.14134	0.00796	-0.0912	0.00725
0.00123	-0.13394	0.01493	-0.08406	0.0145
0.00185	-0.12654	0.02187	-0.0768	0.02175
0.00246	-0.11915	0.02891	-0.06948	0.029
0.00308	-0.11177	0.0361	-0.06214	0.03625
0.00369	-0.10438	0.04332	-0.05477	0.04349
0.00431	-0.09698	0.05061	-0.04743	0.05074
0.00492	-0.08958	0.05788	-0.04008	0.05799
0.00554	-0.08218	0.06534	-0.03289	0.06524
0.00615	-0.07478	0.07271	-0.02571	0.07249
0.00677	-0.0526	0.03464	-0.0213	0.07974
0.00738	-0.0447	0.04206	-0.01373	0.08698
0.008	-0.0368	0.04948	-0.00616	0.09423
0.00862	-0.02891	0.0569	0.00141	0.10148
0.00923	-0.02103	0.06431	0.00897	0.10873
0.00985	-0.01315	0.07172	0.01653	0.11597
0.01046	-0.00528	0.07913	0.02409	0.12322
0.01108	0.00259	0.08653	0.03164	0.13047
0.01169	0.01045	0.09393	0.03919	0.13772
0.01231	0.01831	0.10132	0.04674	0.14496
0.01292	0.02616	0.10872	0.05428	0.15221
0.01354	0.03401	0.1161	0.06182	0.15945
0.01415	0.04185	0.12349	0.06935	0.1667
0.01477	0.04969	0.13087	0.07688	0.17394
0.01538	0.05752	0.13825	0.08441	0.18119
0.016	0.06535	0.14562	0.09193	0.18843
0.01662	0.07317	0.15299	0.09945	0.19568
0.01723	0.08098	0.16036	0.10696	0.20292
0.01785	0.08879	0.16773	0.11447	0.21016
0.01846	0.0966	0.17509	0.12198	0.2174
0.01908	0.1044	0.18244	0.12949	0.22465
0.01969	0.11219	0.1898	0.13699	0.23189
0.02031	0.11998	0.19715	0.14448	0.23913
0.02092	0.12777	0.20449	0.15198	0.24637
0.02154	0.13555	0.21184	0.15946	0.25361
0.02215	0.14332	0.21918	0.16695	0.26085
0.02277	0.15109	0.22651	0.17443	0.26809
0.02338	0.15885	0.23384	0.18191	0.27533
0.024	0.16661	0.24117	0.18938	0.28256
0.02462	0.17437	0.2485	0.19685	0.2898
0.02523	0.18211	0.25582	0.20432	0.29704
0.02585	0.18986	0.26314	0.21178	0.30427
0.02646	0.19759	0.27045	0.21924	0.31151
0.02708	0.20533	0.27777	0.22669	0.31874
0.02769	0.21305	0.28507	0.23414	0.32598
0.02831	0.22078	0.29238	0.24159	0.33321
0.02892	0.22849	0.29968	0.24904	0.34044
0.02954	0.2362	0.30698	0.25648	0.34768
0.03015	0.24391	0.31427	0.26391	0.35491
0.03077	0.25161	0.32156	0.27134	0.36214
0.03138	0.25931	0.32885	0.27877	0.36937
0.032	0.267	0.33613	0.2862	0.3766
0.03262	0.27468	0.34341	0.29362	0.38382
0.03323	0.28236	0.35069	0.30104	0.39105
0.03385	0.29004	0.35796	0.30845	0.39828
0.03446	0.29771	0.36523	0.31586	0.4055
0.03508	0.30537	0.37249	0.32326	0.41273
0.03569	0.31303	0.37976	0.33067	0.41995
0.03631	0.32069	0.38702	0.33807	0.42717
0.03692	0.32833	0.39427	0.34546	0.4344
0.03754	0.33598	0.40152	0.35285	0.44162
0.03815	0.34362	0.40877	0.36024	0.44884
0.03877	0.35125	0.41602	0.36762	0.45606
0.03938	0.35888	0.42326	0.375	0.46328
0.04	0.3665	0.43049	0.38238	0.47049
0.04062	0.37412	0.43773	0.38975	0.47771
0.04123	0.38173	0.44496	0.39712	0.48493
0.04185	0.38934	0.45219	0.40448	0.49214
0.04246	0.39694	0.45941	0.41184	0.49935
0.04308	0.40454	0.46663	0.4192	0.50657
0.04369	0.41213	0.47385	0.42655	0.51378
0.04431	0.41971	0.48106	0.4339	0.52099
0.04492	0.4273	0.48827	0.44125	0.5282
0.04554	0.43487	0.49548	0.44859	0.5354
0.04615	0.44244	0.50268	0.45593	0.54261
0.04677	0.45001	0.50988	0.46326	0.54982
0.04738	0.45757	0.51707	0.47059	0.55702
0.048	0.46512	0.52427	0.47792	0.56422
0.04862	0.47267	0.53146	0.48524	0.57143
0.04923	0.48022	0.53864	0.49256	0.57863
0.04985	0.48776	0.54582	0.49988	0.58583
0.05046	0.49529	0.553	0.50719	0.59303
0.05108	0.50282	0.56017	0.5145	0.60022
0.05169	0.51034	0.56735	0.5218	0.60742
0.05231	0.51786	0.57451	0.5291	0.61461
0.05292	0.52537	0.58168	0.5364	0.62181
0.05354	0.53288	0.58884	0.54369	0.629
0.05415	0.54038	0.596	0.55098	0.63619
0.05477	0.54788	0.60315	0.55827	0.64338
0.05538	0.55537	0.6103	0.56555	0.65057
0.056	0.56286	0.61745	0.57283	0.65775
0.05662	0.57034	0.62459	0.5801	0.66494
0.05723	0.57782	0.63173	0.58737	0.67212
0.05785	0.58529	0.63886	0.59464	0.67931
0.05846	0.59276	0.646	0.6019	0.68649
0.05908	0.60022	0.65313	0.60916	0.69367
0.05969	0.60767	0.66025	0.61642	0.70085
0.06031	0.61512	0.66737	0.62367	0.70802
0.06092	0.62257	0.67449	0.63092	0.7152
0.06154	0.63001	0.68161	0.63816	0.72237
0.06215	0.63745	0.68872	0.6454	0.72954
0.06277	0.64487	0.69583	0.65264	0.73671
0.06338	0.6523	0.70293	0.65987	0.74388
0.064	0.65972	0.71003	0.6671	0.75105
0.06462	0.66713	0.71713	0.67433	0.75822
0.06523	0.67454	0.72422	0.68155	0.76538
0.06585	0.68194	0.73131	0.68877	0.77254
0.06646	0.68934	0.7384	0.69598	0.77971
0.06708	0.69674	0.74548	0.70319	0.78687
0.06769	0.70412	0.75256	0.7104	0.79402
0.06831	0.71151	0.75964	0.7176	0.80118
0.06892	0.71888	0.76671	0.7248	0.80833
0.06954	0.72626	0.77378	0.73199	0.81549
0.07015	0.73362	0.78085	0.73919	0.82264
0.07077	0.74099	0.78791	0.74637	0.82979
0.07138	0.74834	0.79497	0.75356	0.83694
0.072	0.75569	0.80203	0.76074	0.84408
0.07262	0.76304	0.80908	0.76791	0.85123
0.07323	0.77038	0.81613	0.77509	0.85837
0.07385	0.77772	0.82317	0.78226	0.86551
0.07446	0.78505	0.83021	0.78942	0.87265
0.07508	0.79237	0.83725	0.79658	0.87978
0.07569	0.79969	0.84428	0.80374	0.88692
0.07631	0.80701	0.85132	0.81089	0.89405
0.07692	0.81432	0.85834	0.81805	0.90118
0.07754	0.82162	0.86537	0.82519	0.90831
0.07815	0.82892	0.87239	0.83233	0.91544
0.07877	0.83621	0.8794	0.83947	0.92257
0.07938	0.8435	0.88642	0.84661	0.92969
0.08	0.85079	0.89343	0.85374	0.93681
0.08062	0.85807	0.90043	0.86087	0.94393
0.08123	0.86534	0.90744	0.86799	0.95105
0.08185	0.87261	0.91443	0.87511	0.95816
0.08246	0.87987	0.92143	0.88223	0.96528
0.08308	0.88713	0.92842	0.88934	0.97239
0.08369	0.89438	0.93541	0.89645	0.9795
0.08431	0.90163	0.9424	0.90355	0.98661
0.08492	0.90887	0.94938	0.91065	0.99371
0.08554	0.9161	0.95636	0.91775	1.00082
0.08615	0.92334	0.96333	0.92485	1.00792
0.08677	0.93056	0.9703	0.93194	1.01502
0.08738	0.93778	0.97727	0.93902	1.02211
0.088	0.945	0.98423	0.9461	1.02921
0.08862	0.95221	0.9912	0.95318	1.0363
0.08923	0.95941	0.99815	0.96026	1.04339
0.08985	0.96661	1.00511	0.96733	1.05048
0.09046	0.97381	1.01206	0.9744	1.05757
0.09108	0.981	1.019	0.98146	1.06465
0.09169	0.98818	1.02595	0.98852	1.07173
0.09231	0.99536	1.03289	0.99558	1.07881
0.09292	1.00254	1.03982	1.00263	1.08589
0.09354	1.0097	1.04676	1.00968	1.09296
0.09415	1.01687	1.05368	1.01672	1.10004
0.09477	1.02403	1.06061	1.02376	1.10711
0.09538	1.03118	1.06753	1.0308	1.11418
0.096	1.03833	1.07445	1.03783	1.12124
0.09662	1.04547	1.08137	1.04486	1.1283
0.09723	1.05261	1.08828	1.05189	1.13536
0.09785	1.05974	1.09519	1.05891	1.14242
0.09846	1.06687	1.10209	1.06593	1.14948
0.09908	1.07399	1.10899	1.07295	1.15653
0.09969	1.08111	1.11589	1.07996	1.16358
0.10031	1.08822	1.12278	1.08696	1.17063
0.10092	1.09532	1.12967	1.09397	1.17768
0.10154	1.10242	1.13656	1.10097	1.18472
0.10215	1.10952	1.14344	1.10796	1.19177
0.10277	1.11661	1.15032	1.11495	1.1988
0.10338	1.12369	1.1572	1.12194	1.20584
0.104	1.13077	1.16407	1.12893	1.21287
0.10462	1.13785	1.17094	1.13591	1.21991
0.10523	1.14492	1.17781	1.14289	1.22693
0.10585	1.15198	1.18467	1.14986	1.23396
0.10646	1.15904	1.19153	1.15683	1.24098
0.10708	1.1661	1.19839	1.16379	1.248
0.10769	1.17315	1.20524	1.17076	1.25502
0.10831	1.18019	1.21209	1.17771	1.26204
0.10892	1.18723	1.21893	1.18467	1.26905
0.10954	1.19426	1.22577	1.19162	1.27606
0.11015	1.20129	1.23261	1.19857	1.28307
0.11077	1.20831	1.23945	1.20551	1.29008
0.11138	1.21533	1.24628	1.21245	1.29708
0.112	1.22234	1.2531	1.21939	1.30408
0.11262	1.22935	1.25993	1.22632	1.31107
0.11323	1.23635	1.26692	1.23325	1.31807
0.11385	1.24335	1.27382	1.24017	1.32506
0.11446	1.25034	1.28085	1.24709	1.33205
0.11508	1.25732	1.28792	1.25401	1.33903
0.11569	1.2643	1.29496	1.26092	1.34602
0.11631	1.27128	1.30188	1.26783	1.353
0.11692	1.27825	1.30871	1.27474	1.35997
0.11754	1.28522	1.31551	1.28164	1.36695
0.11815	1.29218	1.32234	1.28854	1.37392
0.11877	1.29913	1.32919	1.29543	1.38089
0.11938	1.30608	1.33601	1.30232	1.38785
0.12	1.31302	1.34283	1.30921	1.39482
0.12062	1.31996	1.3495	1.31609	1.40178
0.12123	1.3269	1.35613	1.32297	1.40873
0.12185	1.33383	1.36287	1.32985	1.41569
0.12246	1.34075	1.36976	1.33672	1.42264
0.12308	1.34767	1.37656	1.34358	1.42959
0.12369	1.35458	1.38342	1.35045	1.43653
0.12431	1.36149	1.39024	1.35731	1.44347
0.12492	1.36839	1.39707	1.36417	1.45041
0.12554	1.37529	1.40399	1.37102	1.45735
0.12615	1.38218	1.4109	1.37787	1.46428
0.12677	1.38907	1.41775	1.38471	1.47121
0.12738	1.39595	1.42464	1.39156	1.47814
0.128	1.40283	1.43149	1.39839	1.48506
0.12862	1.4097	1.43825	1.40523	1.49198
0.12923	1.41656	1.44507	1.41206	1.4989
0.12985	1.42342	1.45183	1.41888	1.50581
0.13046	1.43028	1.45859	1.42571	1.51272
0.13108	1.43713	1.46534	1.43253	1.51963
0.13169	1.44397	1.4721	1.43934	1.52654
0.13231	1.45081	1.4789	1.44615	1.53344
0.13292	1.45765	1.4855	1.45296	1.54033
0.13354	1.46448	1.49204	1.45977	1.54723
0.13415	1.4713	1.49852	1.46657	1.55412
0.13477	1.47812	1.50493	1.47336	1.56101
0.13538	1.48494	1.51139	1.48015	1.56789
0.136	1.49174	1.51783	1.48694	1.57478
0.13662	1.49855	1.52415	1.49373	1.58166
0.13723	1.50535	1.53049	1.50051	1.58853
0.13785	1.51214	1.5368	1.50729	1.5954
0.13846	1.51893	1.54325	1.51406	1.60227
0.13908	1.52571	1.54959	1.52107	1.60914
0.13969	1.53249	1.5558	1.52801	1.616
0.14031	1.53926	1.562	1.53495	1.62286
0.14092	1.54603	1.56816	1.54186	1.62971
0.14154	1.55279	1.5743	1.54879	1.63656
0.14215	1.55954	1.58051	1.55571	1.64341
0.14277	1.5663	1.58668	1.5627	1.65025
0.14338	1.57304	1.59288	1.5698	1.6571
0.144	1.57978	1.59907	1.57688	1.66393
0.14462	1.58652	1.60524	1.58386	1.67077
0.14523	1.59325	1.61149	1.59082	1.6776
0.14585	1.59997	1.61772	1.59782	1.68443
0.14646	1.60669	1.62394	1.60485	1.69125
0.14708	1.61341	1.62996	1.61183	1.69807
0.14769	1.62012	1.636	1.61883	1.70489
0.14831	1.62682	1.64201	1.62575	1.7117
0.14892	1.63352	1.64799	1.63269	1.71851
0.14954	1.64021	1.65393	1.6396	1.72531
0.15015	1.6469	1.65983	1.64646	1.73212
0.15077	1.65359	1.66572	1.65334	1.73891
0.15138	1.66026	1.6717	1.6601	1.74571
0.152	1.66694	1.67764	1.66699	1.7525
0.15262	1.67361	1.68357	1.67384	1.75929
0.15323	1.68027	1.68954	1.68072	1.76607
0.15385	1.68692	1.69547	1.68755	1.77285
0.15446	1.69358	1.70138	1.69435	1.77963
0.15508	1.70022	1.70728	1.70119	1.7864
0.15569	1.70687	1.71318	1.70801	1.79317
0.15631	1.7135	1.71913	1.71476	1.79993
0.15692	1.72013	1.72502	1.7216	1.80669
0.15754	1.72676	1.73107	1.72842	1.81345
0.15815	1.73338	1.7371	1.73524	1.82021
0.15877	1.74	1.74315	1.74202	1.82696
0.15938	1.74661	1.74919	1.74881	1.8337
0.16	1.75321	1.75522	1.75556	1.84044
0.16062	1.75981	1.76126	1.76234	1.84718
0.16123	1.76641	1.7673	1.76915	1.85392
0.16185	1.77299	1.77335	1.77591	1.86065
0.16246	1.77958	1.7794	1.78255	1.86737
0.16308	1.78616	1.78539	1.78917	1.8741
0.16369	1.79273	1.79135	1.79581	1.88081
0.16431	1.7993	1.79747	1.80237	1.88753
0.16492	1.80586	1.80373	1.80895	1.89424
0.16554	1.81242	1.81002	1.81554	1.90095
0.16615	1.81897	1.81629	1.82226	1.90765
0.16677	1.82552	1.82256	1.82898	1.91435
0.16738	1.83207	1.8288	1.83562	1.92104
0.168	1.8386	1.835	1.84219	1.92773
0.16862	1.84513	1.84105	1.84877	1.93442
0.16923	1.85166	1.84712	1.85525	1.9411
0.16985	1.85818	1.85317	1.86177	1.94778
0.17046	1.8647	1.85931	1.86825	1.95445
0.17108	1.87121	1.86543	1.8747	1.96112
0.17169	1.87772	1.8716	1.88114	1.96779
0.17231	1.88422	1.87786	1.8876	1.97445
0.17292	1.89071	1.88409	1.89407	1.98111
0.17354	1.8972	1.89036	1.90045	1.98776
0.17415	1.90369	1.89667	1.90686	1.99441
0.17477	1.91017	1.90299	1.91338	2.00106
0.17538	1.91664	1.90931	1.91991	2.0077
0.176	1.92311	1.91556	1.92639	2.01434
0.17662	1.92958	1.92172	1.93296	2.02097
0.17723	1.93603	1.92793	1.93949	2.0276
0.17785	1.94249	1.93419	1.94598	2.03422
0.17846	1.94894	1.94042	1.95236	2.04084
0.17908	1.95538	1.94679	1.95874	2.04746
0.17969	1.96182	1.95314	1.96514	2.05407
0.18031	1.96825	1.95949	1.97156	2.06068
0.18092	1.97468	1.96591	1.978	2.06728
0.18154	1.9811	1.97236	1.98448	2.07388
0.18215	1.98752	1.97878	1.99093	2.08047
0.18277	1.99393	1.98524	1.99742	2.08706
0.18338	2.00034	1.99173	2.00399	2.09365
0.184	2.00674	1.99839	2.01055	2.10023
0.18462	2.01314	2.00513	2.01709	2.1068
0.18523	2.01953	2.01193	2.02361	2.11338
0.18585	2.02591	2.0186	2.03002	2.11994
0.18646	2.03229	2.02529	2.03645	2.12651
0.18708	2.03867	2.03192	2.04287	2.13306
0.18769	2.04504	2.03857	2.0493	2.13962
0.18831	2.0514	2.04526	2.05572	2.14617
0.18892	2.05776	2.05193	2.06202	2.15271
0.18954	2.06412	2.0585	2.06827	2.15925
0.19015	2.07047	2.06507	2.0745	2.16579
0.19077	2.07681	2.07171	2.08073	2.17232
0.19138	2.08315	2.07834	2.08694	2.17885
0.192	2.08948	2.085	2.09313	2.18537
0.19262	2.09581	2.09163	2.09942	2.19189
0.19323	2.10214	2.09843	2.10565	2.1984
0.19385	2.10845	2.10523	2.11186	2.20491
0.19446	2.11477	2.11205	2.11804	2.21141
0.19508	2.12108	2.11884	2.12405	2.21791
0.19569	2.12738	2.12567	2.12998	2.22441
0.19631	2.13367	2.13255	2.13594	2.2309
0.19692	2.13997	2.13937	2.14188	2.23738
0.19754	2.14625	2.14634	2.14783	2.24386
0.19815	2.15254	2.15329	2.15392	2.25034
0.19877	2.15881	2.16021	2.16001	2.25681
0.19938	2.16508	2.16714	2.1661	2.26328
0.2	2.17135	2.17406	2.17214	2.26974
0.20062	2.17761	2.18102	2.17817	2.27619
0.20123	2.18386	2.18804	2.18424	2.28265
0.20185	2.19011	2.19511	2.19036	2.28909
0.20246	2.19636	2.20224	2.1965	2.29554
0.20308	2.2026	2.20934	2.20262	2.30197
0.20369	2.20883	2.2163	2.20873	2.30841
0.20431	2.21506	2.22341	2.21488	2.31483
0.20492	2.22129	2.23056	2.22094	2.32126
0.20554	2.22751	2.23749	2.2271	2.32767
0.20615	2.23372	2.24441	2.23326	2.33409
0.20677	2.23993	2.25134	2.23943	2.3405
0.20738	2.24613	2.25823	2.24571	2.3469
0.208	2.25233	2.26512	2.25199	2.3533
0.20862	2.25852	2.27176	2.25816	2.35969
0.20923	2.26471	2.27823	2.26434	2.36608
0.20985	2.27089	2.2845	2.27049	2.37246
0.21046	2.27707	2.29091	2.27661	2.37884
0.21108	2.28324	2.29735	2.2827	2.38522
0.21169	2.28941	2.3038	2.28875	2.39158
0.21231	2.29557	2.31019	2.29485	2.39795
0.21292	2.30173	2.31659	2.30104	2.40431
0.21354	2.30794	2.32299	2.30723	2.41066
0.21415	2.31416	2.32951	2.31334	2.41701
0.21477	2.3204	2.33604	2.31943	2.42335
0.21538	2.3266	2.34253	2.32555	2.42969
0.216	2.3328	2.34912	2.33166	2.43602
0.21662	2.33899	2.35572	2.33777	2.44235
0.21723	2.34519	2.36242	2.34396	2.44867
0.21785	2.3514	2.36911	2.3501	2.45499
0.21846	2.3576	2.37586	2.35619	2.4613
0.21908	2.36381	2.38262	2.36223	2.46761
0.21969	2.37001	2.38932	2.36827	2.47391
0.22031	2.37623	2.39597	2.37425	2.48021
0.22092	2.38245	2.40259	2.38028	2.4865
0.22154	2.38869	2.40916	2.38629	2.49279
0.22215	2.39492	2.41561	2.3923	2.49907
0.22277	2.40117	2.42202	2.39832	2.50535
0.22338	2.40742	2.42855	2.40428	2.51162
0.224	2.41367	2.43487	2.41017	2.51788
0.22462	2.41992	2.44106	2.41614	2.52414
0.22523	2.42615	2.44722	2.42201	2.5304
0.22585	2.43236	2.45357	2.42785	2.53665
0.22646	2.43857	2.45985	2.43381	2.54289
0.22708	2.44475	2.46599	2.43978	2.54913
0.22769	2.45094	2.4722	2.44575	2.55536
0.22831	2.45712	2.4784	2.45171	2.56159
0.22892	2.4633	2.48447	2.45769	2.56781
0.22954	2.46948	2.49048	2.46357	2.57403
0.23015	2.47565	2.49659	2.46941	2.58024
0.23077	2.48182	2.50269	2.47529	2.58645
0.23138	2.488	2.5088	2.48112	2.59265
0.232	2.49418	2.5149	2.48692	2.59885
0.23262	2.50036	2.521	2.49278	2.60504
0.23323	2.50655	2.52727	2.49866	2.61122
0.23385	2.51275	2.53361	2.50449	2.6174
0.23446	2.51892	2.54004	2.51039	2.62358
0.23508	2.5251	2.54646	2.51629	2.62974
0.23569	2.53129	2.55285	2.52223	2.63591
0.23631	2.53747	2.55929	2.5282	2.64206
0.23692	2.54365	2.56574	2.53404	2.64821
0.23754	2.54982	2.57216	2.53987	2.65436
0.23815	2.55598	2.57861	2.54577	2.6605
0.23877	2.56214	2.58491	2.55161	2.66664
0.23938	2.56831	2.59119	2.55742	2.67277
0.24	2.57447	2.59746	2.5633	2.67889
0.24062	2.58063	2.60361	2.56915	2.68501
0.24123	2.58679	2.60975	2.57506	2.69112
0.24185	2.59295	2.6158	2.58098	2.69723
0.24246	2.5991	2.62181	2.58695	2.70333
0.24308	2.60526	2.62775	2.59292	2.70942
0.24369	2.61142	2.63363	2.59896	2.71551
0.24431	2.61754	2.63957	2.60511	2.7216
0.24492	2.62365	2.6455	2.61121	2.72767
0.24554	2.62975	2.65142	2.6173	2.73375
0.24615	2.63587	2.65743	2.62356	2.73981
0.24677	2.64199	2.66341	2.62976	2.74587
0.24738	2.64811	2.66939	2.63603	2.75193
0.248	2.65419	2.67522	2.64227	2.75798
0.24862	2.66029	2.68136	2.64853	2.76402
0.24923	2.66636	2.68751	2.65487	2.77006
0.24985	2.67241	2.69365	2.66119	2.77609
0.25046	2.67847	2.69954	2.66745	2.78212
0.25108	2.68453	2.70542	2.67372	2.78814
0.25169	2.69057	2.71127	2.6801	2.79415
0.25231	2.69663	2.71702	2.6864	2.80016
0.25292	2.7027	2.72287	2.69269	2.80617
0.25354	2.70876	2.72874	2.69891	2.81216
0.25415	2.7148	2.7346	2.70501	2.81815
0.25477	2.72083	2.74043	2.71119	2.82414
0.25538	2.72684	2.7462	2.71736	2.83012
0.256	2.73284	2.75195	2.72348	2.83609
0.25662	2.73884	2.75771	2.72956	2.84206
0.25723	2.74484	2.76348	2.73569	2.84802
0.25785	2.75082	2.76926	2.7418	2.85397
0.25846	2.75679	2.77504	2.74779	2.85992
0.25908	2.76279	2.78086	2.75377	2.86587
0.25969	2.76876	2.7867	2.75964	2.8718
0.26031	2.77474	2.79257	2.76555	2.87773
0.26092	2.7807	2.79838	2.77147	2.88366
0.26154	2.78666	2.80421	2.77735	2.88958
0.26215	2.7926	2.81017	2.7832	2.89549
0.26277	2.79855	2.81603	2.78895	2.9014
0.26338	2.80449	2.82177	2.79479	2.9073
0.264	2.81043	2.82749	2.80055	2.91319
0.26462	2.81636	2.83324	2.80633	2.91908
0.26523	2.82228	2.83903	2.81204	2.92496
0.26585	2.82819	2.84475	2.81772	2.93084
0.26646	2.83409	2.85041	2.82348	2.93671
0.26708	2.83998	2.85599	2.82911	2.94257
0.26769	2.84583	2.86162	2.83469	2.94843
0.26831	2.85166	2.86725	2.84035	2.95428
0.26892	2.85747	2.87286	2.84597	2.96013
0.26954	2.86328	2.87843	2.85159	2.96597
0.27015	2.86908	2.88392	2.8572	2.9718
0.27077	2.87486	2.88944	2.86272	2.97763
0.27138	2.88064	2.89494	2.86824	2.98345
0.272	2.88641	2.90042	2.87374	2.98926
0.27262	2.89216	2.90592	2.87919	2.99507
0.27323	2.89791	2.91119	2.88461	3.00087
0.27385	2.90365	2.91655	2.89001	3.00667
0.27446	2.90937	2.9219	2.89541	3.01245
0.27508	2.91508	2.92725	2.90091	3.01824
0.27569	2.92078	2.93256	2.90632	3.02401
0.27631	2.92645	2.93786	2.91165	3.02978
0.27692	2.93213	2.94318	2.91693	3.03555
0.27754	2.93782	2.94844	2.92223	3.0413
0.27815	2.94349	2.9538	2.92752	3.04705
0.27877	2.94914	2.95919	2.93278	3.0528
0.27938	2.95479	2.96461	2.93803	3.05854
0.28	2.96045	2.97002	2.94325	3.06427
0.28062	2.96611	2.97544	2.9484	3.06999
0.28123	2.97175	2.98085	2.95354	3.07571
0.28185	2.97739	2.98624	2.95871	3.08142
0.28246	2.98302	2.99164	2.96381	3.08713
0.28308	2.98862	2.99702	2.96894	3.09283
0.28369	2.99421	3.00239	2.97406	3.09852
0.28431	2.99979	3.00771	2.97923	3.10421
0.28492	3.00534	3.01305	2.98443	3.10989
0.28554	3.01086	3.01834	2.98964	3.11556
0.28615	3.01639	3.0236	2.9949	3.12123
0.28677	3.02191	3.02868	3.00022	3.12689
0.28738	3.02742	3.03382	3.00547	3.13254
0.288	3.03292	3.03904	3.01069	3.13819
0.28862	3.03842	3.04426	3.016	3.14383
0.28923	3.04391	3.0494	3.02139	3.14946
0.28985	3.04937	3.05451	3.02682	3.15509
0.29046	3.05484	3.05955	3.03223	3.16071
0.29108	3.06031	3.06466	3.03774	3.16632
0.29169	3.06575	3.06989	3.04327	3.17193
0.29231	3.07118	3.07508	3.04887	3.17753
0.29292	3.07662	3.08026	3.05446	3.18312
0.29354	3.08206	3.08542	3.06011	3.18871
0.29415	3.0875	3.09067	3.0657	3.19429
0.29477	3.09295	3.09596	3.07132	3.19986
0.29538	3.09837	3.10116	3.07698	3.20543
0.296	3.10375	3.10643	3.0826	3.21099
0.29662	3.10912	3.11174	3.08812	3.21654
0.29723	3.11447	3.11702	3.09363	3.22209
0.29785	3.11982	3.12238	3.09924	3.22763
0.29846	3.12515	3.12773	3.10494	3.23316
0.29908	3.13048	3.13309	3.11059	3.23869
0.29969	3.1358	3.13847	3.11623	3.24421
0.30031	3.14111	3.14375	3.12186	3.24972
0.30092	3.14642	3.14903	3.12749	3.25523
0.30154	3.15172	3.15436	3.13302	3.26072
0.30215	3.15702	3.15969	3.13856	3.26622
0.30277	3.16231	3.16494	3.14406	3.2717
0.30338	3.1676	3.1702	3.14952	3.27718
0.304	3.17287	3.17546	3.15505	3.28265
0.30462	3.17816	3.18074	3.16056	3.28812
0.30523	3.18344	3.18583	3.16608	3.29357
0.30585	3.18871	3.19091	3.17157	3.29902
0.30646	3.19397	3.19602	3.17703	3.30447
0.30708	3.19922	3.20107	3.18248	3.30991
0.30769	3.20446	3.20607	3.18794	3.31534
0.30831	3.20971	3.2111	3.19338	3.32076
0.30892	3.21493	3.21613	3.19889	3.32617
0.30954	3.22015	3.22104	3.20434	3.33158
0.31015	3.22537	3.22598	3.20964	3.33698
0.31077	3.23057	3.23094	3.21477	3.34238
0.31138	3.23578	3.23591	3.21988	3.34777
0.312	3.24098	3.24073	3.22502	3.35315
0.31262	3.24619	3.24551	3.23013	3.35852
0.31323	3.25138	3.25021	3.23512	3.36389
0.31385	3.25657	3.25493	3.2401	3.36925
0.31446	3.26175	3.25964	3.24506	3.3746
0.31508	3.26692	3.2645	3.25007	3.37995
0.31569	3.27212	3.26932	3.255	3.38528
0.31631	3.2773	3.2741	3.25983	3.39062
0.31692	3.28247	3.27891	3.26465	3.39594
0.31754	3.28763	3.28377	3.26941	3.40126
0.31815	3.29279	3.28865	3.27415	3.40657
0.31877	3.29792	3.29351	3.27886	3.41187
0.31938	3.30308	3.29838	3.28355	3.41717
0.32	3.30822	3.30325	3.28822	3.42245
0.32062	3.31334	3.30812	3.29289	3.42773
0.32123	3.31845	3.31297	3.29755	3.43301
0.32185	3.32357	3.3179	3.30223	3.43828
0.32246	3.3287	3.32274	3.30692	3.44353
0.32308	3.33381	3.32757	3.31157	3.44879
0.32369	3.33891	3.3324	3.31617	3.45403
0.32431	3.344	3.3373	3.32081	3.45927
0.32492	3.34908	3.34231	3.32541	3.4645
0.32554	3.35414	3.34735	3.33008	3.46972
0.32615	3.3592	3.35241	3.33474	3.47494
0.32677	3.36426	3.35744	3.33936	3.48015
0.32738	3.3693	3.3625	3.34403	3.48535
0.328	3.37434	3.36747	3.34873	3.49054
0.32862	3.37939	3.37244	3.35342	3.49573
0.32923	3.38443	3.3774	3.35809	3.50091
0.32985	3.38948	3.38256	3.36279	3.50608
0.33046	3.39449	3.38766	3.36745	3.51125
0.33108	3.3995	3.39272	3.37215	3.5164
0.33169	3.40449	3.39774	3.37682	3.52155
0.33231	3.40948	3.40283	3.38146	3.52669
0.33292	3.41449	3.4079	3.38614	3.53183
0.33354	3.41948	3.41298	3.39078	3.53696
0.33415	3.42446	3.41826	3.39543	3.54208
0.33477	3.42944	3.4236	3.40006	3.54719
0.33538	3.43438	3.42894	3.40477	3.5523
0.336	3.43932	3.43418	3.40952	3.55739
0.33662	3.44427	3.43941	3.41425	3.56248
0.33723	3.44922	3.44465	3.419	3.56757
0.33785	3.45415	3.44998	3.42368	3.57264
0.33846	3.45907	3.45533	3.42837	3.57771
0.33908	3.46398	3.46056	3.43305	3.58277
0.33969	3.46889	3.46573	3.43766	3.58782
0.34031	3.4738	3.4709	3.44228	3.59287
0.34092	3.4787	3.47607	3.44691	3.5979
0.34154	3.48358	3.48119	3.45157	3.60293
0.34215	3.48846	3.48626	3.45617	3.60796
0.34277	3.49333	3.49128	3.46082	3.61297
0.34338	3.49821	3.49621	3.46549	3.61798
0.344	3.50307	3.50112	3.47017	3.62298
0.34462	3.50793	3.50599	3.47486	3.62797
0.34523	3.5128	3.51078	3.47952	3.63296
0.34585	3.51769	3.5155	3.48414	3.63793
0.34646	3.52259	3.52012	3.48874	3.6429
0.34708	3.52747	3.52474	3.4932	3.64786
0.34769	3.53237	3.52937	3.49761	3.65282
0.34831	3.53725	3.53407	3.50203	3.65776
0.34892	3.54213	3.53864	3.50642	3.6627
0.34954	3.54699	3.54322	3.51081	3.66763
0.35015	3.55184	3.54778	3.51519	3.67256
0.35077	3.55669	3.55228	3.51958	3.67747
0.35138	3.56152	3.55675	3.52409	3.68238
0.352	3.56634	3.56108	3.52863	3.68728
0.35262	3.57113	3.56543	3.53316	3.69217
0.35323	3.57591	3.56978	3.53766	3.69705
0.35385	3.58069	3.57409	3.54215	3.70193
0.35446	3.58547	3.57839	3.54668	3.7068
0.35508	3.59025	3.58279	3.55113	3.71166
0.35569	3.59503	3.58722	3.55564	3.71651
0.35631	3.59979	3.59165	3.56015	3.72136
0.35692	3.60453	3.59598	3.56464	3.7262
0.35754	3.60927	3.60029	3.56914	3.73103
0.35815	3.61401	3.60455	3.57367	3.73585
0.35877	3.61873	3.60854	3.57818	3.74066
0.35938	3.62345	3.61252	3.58282	3.74547
0.36	3.62817	3.61648	3.58761	3.75027
0.36062	3.63289	3.62065	3.59241	3.75506
0.36123	3.6376	3.62493	3.59729	3.75984
0.36185	3.64231	3.62927	3.60213	3.76462
0.36246	3.647	3.63359	3.60702	3.76938
0.36308	3.6517	3.63797	3.61179	3.77414
0.36369	3.65639	3.64245	3.61645	3.77889
0.36431	3.66107	3.64702	3.62114	3.78363
0.36492	3.66576	3.65159	3.62582	3.78837
0.36554	3.67045	3.65609	3.63046	3.7931
0.36615	3.67515	3.66062	3.63513	3.79782
0.36677	3.67982	3.66515	3.63979	3.80253
0.36738	3.68448	3.6697	3.64443	3.80723
0.368	3.68914	3.67423	3.649	3.81192
0.36862	3.6938	3.67879	3.65352	3.81661
0.36923	3.69846	3.68337	3.65805	3.82129
0.36985	3.7031	3.68793	3.66252	3.82596
0.37046	3.70774	3.69259	3.66699	3.83062
0.37108	3.71237	3.69728	3.67146	3.83528
0.37169	3.71698	3.702	3.67594	3.83993
0.37231	3.72163	3.70675	3.68025	3.84457
0.37292	3.72627	3.71153	3.68452	3.8492
0.37354	3.73089	3.71638	3.68872	3.85382
0.37415	3.73552	3.72139	3.69284	3.85843
0.37477	3.74014	3.7264	3.69695	3.86304
0.37538	3.74476	3.73142	3.70114	3.86764
0.376	3.74934	3.73645	3.70535	3.87223
0.37662	3.75391	3.74152	3.70962	3.87681
0.37723	3.75848	3.74662	3.71385	3.88138
0.37785	3.76305	3.75164	3.71811	3.88595
0.37846	3.76763	3.75672	3.72237	3.89051
0.37908	3.7722	3.76179	3.72664	3.89506
0.37969	3.77676	3.76682	3.731	3.8996
0.38031	3.78129	3.77182	3.73538	3.90413
0.38092	3.78583	3.77682	3.7398	3.90866
0.38154	3.79037	3.78191	3.74414	3.91317
0.38215	3.79488	3.78716	3.74855	3.91768
0.38277	3.79938	3.79243	3.753	3.92218
0.38338	3.80386	3.7978	3.75748	3.92667
0.384	3.80833	3.8031	3.76191	3.93116
0.38462	3.8128	3.8084	3.76638	3.93563
0.38523	3.81725	3.81348	3.77088	3.9401
0.38585	3.82169	3.81854	3.77539	3.94456
0.38646	3.82613	3.8236	3.78011	3.94901
0.38708	3.83056	3.82866	3.78483	3.95345
0.38769	3.83498	3.83366	3.78957	3.95788
0.38831	3.83941	3.83859	3.79432	3.96231
0.38892	3.84384	3.84344	3.79901	3.96673
0.38954	3.84826	3.8483	3.80364	3.97113
0.39015	3.85265	3.85329	3.80824	3.97554
0.39077	3.85702	3.85823	3.81279	3.97993
0.39138	3.86138	3.86313	3.81729	3.98431
0.392	3.86572	3.86811	3.82166	3.98869
0.39262	3.87006	3.8732	3.82602	3.99305
0.39323	3.87438	3.87839	3.83032	3.99741
0.39385	3.87869	3.88362	3.83467	4.00176
0.39446	3.88298	3.88891	3.83897	4.0061
0.39508	3.88726	3.89416	3.84323	4.01044
0.39569	3.89156	3.89945	3.84752	4.01476
0.39631	3.89585	3.90471	3.8518	4.01908
0.39692	3.90012	3.90998	3.85602	4.02339
0.39754	3.9044	3.91513	3.86021	4.02769
0.39815	3.90867	3.9202	3.86437	4.03198
0.39877	3.91294	3.92508	3.86837	4.03626
0.39938	3.9172	3.93012	3.87236	4.04054
0.4	3.92146	3.93513	3.8763	4.0448
0.40062	3.92571	3.94014	3.88019	4.04906
0.40123	3.92996	3.94508	3.88394	4.05331
0.40185	3.9342	3.94997	3.88771	4.05755
0.40246	3.93842	3.95488	3.89149	4.06178
0.40308	3.94263	3.95975	3.89527	4.066
0.40369	3.94683	3.96456	3.89906	4.07022
0.40431	3.95103	3.96936	3.90287	4.07442
0.40492	3.95522	3.9741	3.90669	4.07862
0.40554	3.95939	3.97882	3.91052	4.08281
0.40615	3.96355	3.98354	3.91437	4.08699
0.40677	3.9677	3.98809	3.91821	4.09116
0.40738	3.97185	3.99261	3.92202	4.09532
0.408	3.976	3.99717	3.9258	4.09948
0.40862	3.98014	4.00175	3.92959	4.10362
0.40923	3.98428	4.00627	3.93338	4.10776
0.40985	3.98841	4.01087	3.93716	4.11189
0.41046	3.99251	4.0154	3.94092	4.11601
0.41108	3.99661	4.01972	3.94472	4.12012
0.41169	4.00071	4.024	3.9485	4.12422
0.41231	4.0048	4.02828	3.95229	4.12832
0.41292	4.00891	4.03258	3.95608	4.1324
0.41354	4.013	4.03687	3.9599	4.13648
0.41415	4.01707	4.04113	3.9637	4.14055
0.41477	4.02114	4.04526	3.96748	4.14461
0.41538	4.0252	4.04935	3.97125	4.14866
0.416	4.02924	4.05331	3.97503	4.1527
0.41662	4.03328	4.0572	3.97883	4.15673
0.41723	4.03733	4.06104	3.98246	4.16076
0.41785	4.04136	4.06462	3.98614	4.16477
0.41846	4.04536	4.06816	3.98978	4.16878
0.41908	4.04937	4.07164	3.99345	4.17278
0.41969	4.05338	4.07508	3.9971	4.17677
0.42031	4.05738	4.07847	4.0007	4.18075
0.42092	4.06138	4.08184	4.0043	4.18472
0.42154	4.06538	4.08511	4.00789	4.18868
0.42215	4.06937	4.08858	4.01145	4.19264
0.42277	4.07333	4.09219	4.01501	4.19658
0.42338	4.0773	4.09585	4.01853	4.20052
0.424	4.08127	4.09935	4.02203	4.20445
0.42462	4.08522	4.10278	4.0256	4.20836
0.42523	4.08916	4.10625	4.02919	4.21227
0.42585	4.0931	4.10983	4.03275	4.21618
0.42646	4.09704	4.1134	4.03632	4.22007
0.42708	4.10099	4.11694	4.03993	4.22395
0.42769	4.10493	4.12049	4.04356	4.22783
0.42831	4.10887	4.12406	4.04722	4.23169
0.42892	4.1128	4.12761	4.05083	4.23555
0.42954	4.11671	4.13107	4.05453	4.2394
0.43015	4.12062	4.13451	4.05818	4.24324
0.43077	4.12452	4.13781	4.06178	4.24707
0.43138	4.12844	4.14103	4.06527	4.25089
0.432	4.13235	4.14409	4.06878	4.2547
0.43262	4.13625	4.14704	4.07224	4.2585
0.43323	4.14015	4.15002	4.07568	4.2623
0.43385	4.14404	4.15295	4.07909	4.26608
0.43446	4.14791	4.15591	4.08258	4.26986
0.43508	4.15174	4.15882	4.086	4.27362
0.43569	4.15557	4.16188	4.08942	4.27738
0.43631	4.15941	4.16486	4.09282	4.28113
0.43692	4.16323	4.16778	4.09615	4.28487
0.43754	4.16703	4.17085	4.09942	4.2886
0.43815	4.17083	4.17389	4.10271	4.29233
0.43877	4.17463	4.17696	4.10602	4.29604
0.43938	4.17841	4.17995	4.10928	4.29974
0.44	4.18216	4.18299	4.11248	4.30344
0.44062	4.1859	4.18616	4.11564	4.30713
0.44123	4.18961	4.18932	4.11881	4.3108
0.44185	4.19331	4.19257	4.1218	4.31447
0.44246	4.19699	4.19574	4.12477	4.31813
0.44308	4.20067	4.19894	4.1278	4.32178
0.44369	4.20435	4.20216	4.13088	4.32542
0.44431	4.20801	4.20539	4.13396	4.32905
0.44492	4.21165	4.20862	4.13709	4.33268
0.44554	4.21527	4.21185	4.14021	4.33629
0.44615	4.21889	4.21508	4.14331	4.33989
0.44677	4.22248	4.21811	4.14639	4.34349
0.44738	4.22608	4.22114	4.14952	4.34707
0.448	4.22966	4.22411	4.15261	4.35065
0.44862	4.23324	4.22711	4.15567	4.35422
0.44923	4.2368	4.23015	4.15874	4.35778
0.44985	4.24035	4.23308	4.16178	4.36133
0.45046	4.2439	4.23604	4.16482	4.36487
0.45108	4.24744	4.23891	4.16796	4.3684
0.45169	4.25097	4.24181	4.17098	4.37192
0.45231	4.2545	4.24468	4.174	4.37544
0.45292	4.25803	4.24753	4.17701	4.37894
0.45354	4.26154	4.25035	4.18003	4.38243
0.45415	4.26506	4.25328	4.18323	4.38592
0.45477	4.26856	4.25621	4.18645	4.38939
0.45538	4.27207	4.25923	4.18967	4.39286
0.456	4.27554	4.26229	4.19284	4.39632
0.45662	4.279	4.2655	4.19602	4.39977
0.45723	4.28243	4.26877	4.19916	4.40321
0.45785	4.28586	4.272	4.2022	4.40664
0.45846	4.28928	4.27526	4.20528	4.41006
0.45908	4.29269	4.27854	4.20839	4.41347
0.45969	4.29612	4.2818	4.21146	4.41687
0.46031	4.29954	4.28495	4.21466	4.42026
0.46092	4.30293	4.2882	4.21792	4.42365
0.46154	4.30633	4.29146	4.22114	4.42702
0.46215	4.30973	4.29443	4.22433	4.43039
0.46277	4.31312	4.29737	4.22752	4.43374
0.46338	4.31649	4.30026	4.23059	4.43709
0.464	4.31986	4.30325	4.23372	4.44042
0.46462	4.32322	4.3062	4.23689	4.44375
0.46523	4.32658	4.3092	4.24007	4.44707
0.46585	4.32993	4.31223	4.24323	4.45038
0.46646	4.33327	4.31514	4.2464	4.45368
0.46708	4.33661	4.3182	4.24962	4.45697
0.46769	4.33994	4.32118	4.25288	4.46025
0.46831	4.34326	4.32412	4.25617	4.46352
0.46892	4.34655	4.32707	4.25945	4.46678
0.46954	4.34984	4.33002	4.26274	4.47004
0.47015	4.35312	4.33296	4.26612	4.47328
0.47077	4.3564	4.33588	4.26944	4.47651
0.47138	4.35967	4.33873	4.27275	4.47974
0.472	4.36294	4.34148	4.27606	4.48295
0.47262	4.36621	4.34421	4.27924	4.48616
0.47323	4.36945	4.34689	4.28238	4.48935
0.47385	4.37267	4.34955	4.28559	4.49254
0.47446	4.37588	4.35225	4.28885	4.49572
0.47508	4.37907	4.35483	4.29215	4.49889
0.47569	4.38224	4.35733	4.29547	4.50204
0.47631	4.38542	4.35983	4.29878	4.50519
0.47692	4.38863	4.36229	4.30205	4.50833
0.47754	4.3918	4.36477	4.30528	4.51146
0.47815	4.39498	4.3672	4.30847	4.51458
0.47877	4.39816	4.36952	4.31156	4.51769
0.47938	4.40134	4.37183	4.31458	4.5208
0.48	4.40452	4.37414	4.31757	4.52389
0.48062	4.40769	4.37647	4.32052	4.52697
0.48123	4.41086	4.37877	4.3235	4.53004
0.48185	4.41402	4.38101	4.32645	4.53311
0.48246	4.41716	4.38311	4.32934	4.53616
0.48308	4.4203	4.38523	4.33227	4.53921
0.48369	4.42344	4.38728	4.33516	4.54224
0.48431	4.42658	4.38935	4.33799	4.54527
0.48492	4.42971	4.3915	4.34082	4.54828
0.48554	4.43282	4.39362	4.34368	4.55129
0.48615	4.43593	4.3957	4.34646	4.55428
0.48677	4.43903	4.3979	4.34924	4.55727
0.48738	4.44212	4.40016	4.35196	4.56025
0.488	4.44521	4.40241	4.35465	4.56322
0.48862	4.44828	4.40465	4.3574	4.56618
0.48923	4.45134	4.40686	4.36023	4.56912
0.48985	4.45438	4.40899	4.36294	4.57206
0.49046	4.4574	4.41102	4.36568	4.57499
0.49108	4.46042	4.41301	4.36848	4.57791
0.49169	4.46344	4.41492	4.37123	4.58082
0.49231	4.46644	4.4168	4.37395	4.58372
0.49292	4.46943	4.41867	4.37674	4.58661
0.49354	4.47241	4.42055	4.37944	4.5895
0.49415	4.47539	4.4224	4.38214	4.59237
0.49477	4.47837	4.42425	4.38496	4.59523
0.49538	4.48133	4.4261	4.38783	4.59808
0.496	4.48427	4.42789	4.3907	4.60092
0.49662	4.4872	4.42969	4.39371	4.60376
0.49723	4.4901	4.43145	4.39674	4.60658
0.49785	4.493	4.43318	4.3997	4.60939
0.49846	4.49588	4.43482	4.40268	4.6122
0.49908	4.49871	4.43649	4.40565	4.61499
0.49969	4.50154	4.4382	4.40858	4.61778
0.50031	4.50435	4.43998	4.41152	4.62055
0.50092	4.50715	4.44173	4.4144	4.62332
0.50154	4.50992	4.44349	4.41718	4.62607
0.50215	4.51267	4.44522	4.42008	4.62882
0.50277	4.51542	4.44699	4.42298	4.63156
0.50338	4.51817	4.44882	4.42589	4.63428
0.504	4.52087	4.45067	4.42877	4.637
0.50462	4.52356	4.4525	4.43164	4.6397
0.50523	4.52626	4.4543	4.43436	4.6424
0.50585	4.52896	4.45609	4.4371	4.64509
0.50646	4.53164	4.45781	4.43976	4.64777
0.50708	4.5343	4.45963	4.44228	4.65043
0.50769	4.53693	4.46135	4.44468	4.65309
0.50831	4.53959	4.46307	4.44708	4.65574
0.50892	4.54227	4.46478	4.44937	4.65838
0.50954	4.54494	4.46649	4.45157	4.66101
0.51015	4.54759	4.46821	4.45381	4.66363
0.51077	4.55024	4.46997	4.45601	4.66624
0.51138	4.55289	4.47171	4.4582	4.66883
0.512	4.55553	4.47336	4.46042	4.67142
0.51262	4.55817	4.47499	4.46255	4.674
0.51323	4.56078	4.47659	4.46466	4.67657
0.51385	4.56336	4.47833	4.46681	4.67913
0.51446	4.56595	4.48006	4.46887	4.68168
0.51508	4.56853	4.48179	4.47097	4.68422
0.51569	4.57109	4.48353	4.47309	4.68675
0.51631	4.57363	4.48533	4.47519	4.68927
0.51692	4.57615	4.48708	4.47727	4.69179
0.51754	4.57867	4.48886	4.47938	4.69429
0.51815	4.58115	4.49062	4.48149	4.69678
0.51877	4.58362	4.49233	4.48365	4.69926
0.51938	4.58609	4.49408	4.48584	4.70173
0.52	4.58854	4.49583	4.48793	4.70419
0.52062	4.59097	4.49768	4.48994	4.70664
0.52123	4.5934	4.49953	4.49199	4.70908
0.52185	4.5958	4.50135	4.49408	4.71152
0.52246	4.59819	4.50322	4.49622	4.71394
0.52308	4.60053	4.50517	4.49833	4.71635
0.52369	4.60286	4.50708	4.50039	4.71875
0.52431	4.60518	4.50891	4.50238	4.72114
0.52492	4.60749	4.51079	4.50445	4.72353
0.52554	4.60979	4.51276	4.50647	4.7259
0.52615	4.61208	4.51481	4.50848	4.72826
0.52677	4.61437	4.51694	4.51043	4.73061
0.52738	4.61665	4.51908	4.51233	4.73295
0.528	4.6189	4.52138	4.51429	4.73529
0.52862	4.62114	4.52372	4.5162	4.73761
0.52923	4.62338	4.52607	4.51812	4.73992
0.52985	4.62561	4.52845	4.52003	4.74222
0.53046	4.62779	4.53081	4.52195	4.74452
0.53108	4.62997	4.53321	4.52381	4.7468
0.53169	4.63213	4.53563	4.52563	4.74907
0.53231	4.63427	4.53806	4.52756	4.75133
0.53292	4.63641	4.54048	4.52956	4.75359
0.53354	4.63854	4.54294	4.53145	4.75583
0.53415	4.64068	4.54537	4.5333	4.75806
0.53477	4.64279	4.54785	4.53504	4.76029
0.53538	4.64489	4.55026	4.53683	4.7625
0.536	4.64701	4.5527	4.53865	4.7647
0.53662	4.6491	4.55517	4.54048	4.76689
0.53723	4.65119	4.5576	4.54229	4.76908
0.53785	4.65326	4.56006	4.54413	4.77125
0.53846	4.65533	4.5624	4.54589	4.77341
0.53908	4.65739	4.56471	4.54766	4.77556
0.53969	4.65943	4.56704	4.54941	4.77771
0.54031	4.66146	4.56935	4.55103	4.77984
0.54092	4.6635	4.57169	4.55269	4.78196
0.54154	4.66552	4.57411	4.55436	4.78407
0.54215	4.66753	4.57651	4.55608	4.78618
0.54277	4.66952	4.57888	4.55779	4.78827
0.54338	4.67153	4.58131	4.55955	4.79035
0.544	4.67353	4.58375	4.56137	4.79242
0.54462	4.67551	4.58618	4.56319	4.79448
0.54523	4.67745	4.58858	4.5651	4.79654
0.54585	4.67938	4.59089	4.56707	4.79858
0.54646	4.68128	4.59324	4.56905	4.80061
0.54708	4.68317	4.59554	4.57095	4.80263
0.54769	4.68506	4.59767	4.57282	4.80464
0.54831	4.68692	4.59977	4.57469	4.80664
0.54892	4.68878	4.6019	4.57658	4.80864
0.54954	4.69062	4.60403	4.57845	4.81062
0.55015	4.69244	4.606	4.58034	4.81259
0.55077	4.69427	4.6079	4.58226	4.81455
0.55138	4.69609	4.6098	4.58421	4.8165
0.552	4.6979	4.61165	4.5861	4.81844
0.55262	4.69971	4.61338	4.588	4.82037
0.55323	4.70152	4.61504	4.58994	4.82229
0.55385	4.70331	4.61667	4.59186	4.8242
0.55446	4.70508	4.61832	4.59367	4.8261
0.55508	4.70687	4.62001	4.59547	4.82799
0.55569	4.70864	4.62178	4.59723	4.82987
0.55631	4.71041	4.62357	4.59892	4.83174
0.55692	4.71217	4.62539	4.60053	4.8336
0.55754	4.71392	4.62726	4.60198	4.83545
0.55815	4.71565	4.62908	4.60341	4.83729
0.55877	4.71738	4.63106	4.60472	4.83912
0.55938	4.71912	4.63303	4.60605	4.84094
0.56	4.72088	4.63508	4.60738	4.84275
0.56062	4.72263	4.63721	4.60866	4.84455
0.56123	4.72435	4.63932	4.60979	4.84633
0.56185	4.72606	4.64147	4.6109	4.84811
0.56246	4.72776	4.64365	4.61195	4.84988
0.56308	4.72944	4.64581	4.61292	4.85164
0.56369	4.73112	4.64804	4.61391	4.85339
0.56431	4.73277	4.65029	4.61495	4.85512
0.56492	4.73443	4.65256	4.61603	4.85685
0.56554	4.73607	4.65485	4.61704	4.85857
0.56615	4.73768	4.65711	4.61794	4.86028
0.56677	4.73929	4.6593	4.6189	4.86197
0.56738	4.74091	4.66152	4.61989	4.86366
0.568	4.74252	4.66374	4.6209	4.86533
0.56862	4.74411	4.66591	4.62191	4.867
0.56923	4.7457	4.66805	4.62285	4.86866
0.56985	4.74728	4.67021	4.62382	4.8703
0.57046	4.74886	4.67246	4.6248	4.87194
0.57108	4.75042	4.67468	4.62587	4.87356
0.57169	4.75197	4.67698	4.62695	4.87518
0.57231	4.75352	4.67957	4.62802	4.87678
0.57292	4.75507	4.68219	4.62907	4.87838
0.57354	4.75664	4.68487	4.63024	4.87996
0.57415	4.75818	4.68749	4.6314	4.88153
0.57477	4.75972	4.6902	4.63261	4.8831
0.57538	4.76126	4.69289	4.63392	4.88465
0.576	4.76278	4.6955	4.63519	4.88619
0.57662	4.76429	4.69811	4.63648	4.88773
0.57723	4.76579	4.70066	4.63768	4.88925
0.57785	4.76728	4.70311	4.63882	4.89076
0.57846	4.76878	4.70554	4.64008	4.89226
0.57908	4.77026	4.70793	4.64134	4.89375
0.57969	4.77174	4.71031	4.64252	4.89524
0.58031	4.77317	4.71262	4.64368	4.89671
0.58092	4.77461	4.71481	4.64485	4.89817
0.58154	4.77604	4.7171	4.64611	4.89962
0.58215	4.77746	4.71937	4.64726	4.90106
0.58277	4.77886	4.72164	4.64842	4.90249
0.58338	4.78027	4.72375	4.64954	4.90391
0.584	4.78167	4.72574	4.65066	4.90532
0.58462	4.78307	4.72768	4.65179	4.90671
0.58523	4.78446	4.72946	4.65292	4.9081
0.58585	4.78583	4.73124	4.65397	4.90948
0.58646	4.78721	4.73298	4.655	4.91085
0.58708	4.78858	4.73464	4.65597	4.91221
0.58769	4.78993	4.73613	4.65691	4.91355
0.58831	4.79129	4.73757	4.65787	4.91489
0.58892	4.79264	4.73897	4.65877	4.91622
0.58954	4.79395	4.74034	4.65972	4.91753
0.59015	4.79527	4.74161	4.66072	4.91884
0.59077	4.79657	4.74288	4.66169	4.92014
0.59138	4.79786	4.74416	4.66266	4.92142
0.592	4.79915	4.74537	4.66368	4.9227
0.59262	4.80042	4.74654	4.66463	4.92396
0.59323	4.80168	4.7477	4.66557	4.92522
0.59385	4.80294	4.74883	4.66653	4.92646
0.59446	4.80419	4.74995	4.66764	4.92769
0.59508	4.80543	4.75099	4.66869	4.92892
0.59569	4.80665	4.75203	4.66978	4.93013
0.59631	4.80784	4.75295	4.67084	4.93133
0.59692	4.80904	4.75373	4.67185	4.93252
0.59754	4.81024	4.75444	4.67283	4.93371
0.59815	4.81145	4.75515	4.67388	4.93488
0.59877	4.81266	4.756	4.67492	4.93604
0.59938	4.81387	4.75677	4.67596	4.93719
0.6	4.81508	4.75754	4.677	4.93833
0.60062	4.81627	4.7583	4.67795	4.93946
0.60123	4.81747	4.75904	4.67891	4.94058
0.60185	4.81866	4.75988	4.67983	4.94169
0.60246	4.81984	4.7608	4.68078	4.94279
0.60308	4.82103	4.76173	4.6817	4.94387
0.60369	4.82221	4.7626	4.68261	4.94495
0.60431	4.82338	4.76346	4.6836	4.94602
0.60492	4.82454	4.76421	4.68472	4.94708
0.60554	4.82569	4.765	4.68582	4.94812
0.60615	4.82684	4.76565	4.68686	4.94916
0.60677	4.82797	4.76608	4.68779	4.95019
0.60738	4.8291	4.76642	4.6888	4.9512
0.608	4.83023	4.76675	4.68971	4.95221
0.60862	4.83136	4.76715	4.6906	4.9532
0.60923	4.83246	4.76752	4.69154	4.95418
0.60985	4.83355	4.76789	4.69249	4.95516
0.61046	4.83462	4.76824	4.69347	4.95612
0.61108	4.83571	4.76857	4.69445	4.95708
0.61169	4.83678	4.76893	4.69542	4.95802
0.61231	4.83786	4.76934	4.6965	4.95895
0.61292	4.83896	4.76972	4.69763	4.95987
0.61354	4.84006	4.77007	4.69876	4.96078
0.61415	4.84116	4.7705	4.69993	4.96168
0.61477	4.84226	4.77104	4.70108	4.96257
0.61539	4.84335	4.77157	4.70223	4.96345
0.616	4.84443	4.77211	4.70333	4.96432
0.61662	4.8455	4.77264	4.70423	4.96518
0.61723	4.84659	4.77319	4.70507	4.96603
0.61785	4.84769	4.7737	4.70594	4.96687
0.61846	4.84878	4.77425	4.70685	4.9677
0.61908	4.84988	4.77476	4.70776	4.96852
0.61969	4.85097	4.77534	4.70856	4.96932
0.62031	4.85205	4.7759	4.70941	4.97012
0.62092	4.85311	4.7765	4.7102	4.97091
0.62154	4.85415	4.77706	4.71091	4.97168
0.62215	4.85518	4.77771	4.71162	4.97245
0.62277	4.85622	4.77832	4.71232	4.9732
0.62339	4.85725	4.77864	4.71304	4.97395
0.624	4.85827	4.77895	4.71374	4.97468
0.62462	4.85929	4.77925	4.71415	4.9754
0.62523	4.86029	4.77955	4.71449	4.97612
0.62585	4.86129	4.77977	4.71484	4.97682
0.62646	4.86229	4.77991	4.71506	4.97751
0.62708	4.86326	4.78008	4.71528	4.97819
0.62769	4.86424	4.78025	4.71548	4.97886
0.62831	4.8652	4.78054	4.71567	4.97952
0.62892	4.86616	4.78081	4.7159	4.98017
0.62954	4.86712	4.78118	4.71608	4.98081
0.63015	4.86807	4.78156	4.71622	4.98144
0.63077	4.86901	4.78196	4.71634	4.98206
0.63139	4.86997	4.78259	4.71636	4.98267
0.632	4.87092	4.78325	4.71645	4.98327
0.63262	4.87189	4.78388	4.71657	4.98385
0.63323	4.87284	4.78451	4.71672	4.98443
0.63385	4.87379	4.78512	4.71694	4.985
0.63446	4.87471	4.78578	4.71713	4.98555
0.63508	4.87563	4.78644	4.7173	4.9861
0.63569	4.87655	4.78711	4.71745	4.98663
0.63631	4.87747	4.78775	4.7176	4.98716
0.63692	4.87835	4.78847	4.71788	4.98767
0.63754	4.87924	4.78916	4.71822	4.98818
0.63815	4.88011	4.78988	4.71848	4.98867
0.63877	4.88097	4.79051	4.71877	4.98915
0.63939	4.88184	4.791	4.71908	4.98962
0.64	4.88271	4.79144	4.71937	4.99009
0.64062	4.88356	4.79187	4.71974	4.99054
0.64123	4.88443	4.7923	4.72015	4.99098
0.64185	4.88529	4.7927	4.72054	4.99141
0.64246	4.88614	4.79306	4.72094	4.99183
0.64308	4.88698	4.7934	4.72128	4.99224
0.64369	4.88781	4.79377	4.72155	4.99263
0.64431	4.88863	4.79405	4.72179	4.99302
0.64492	4.88947	4.7944	4.72197	4.9934
0.64554	4.89031	4.79484	4.72214	4.99377
0.64615	4.89113	4.7953	4.72224	4.99412
0.64677	4.89194	4.79566	4.72243	4.99447
0.64739	4.89275	4.79606	4.72261	4.99481
0.648	4.89354	4.79654	4.7228	4.99513
0.64862	4.89432	4.7971	4.72302	4.99544
0.64923	4.89509	4.7976	4.72326	4.99575
0.64985	4.89583	4.79815	4.72348	4.99604
0.65046	4.89657	4.79872	4.72373	4.99633
0.65108	4.89731	4.79921	4.72402	4.9966
0.65169	4.89804	4.79957	4.72427	4.99686
0.65231	4.89876	4.79986	4.72451	4.99711
0.65292	4.89948	4.80002	4.72463	4.99735
0.65354	4.90017	4.80018	4.72474	4.99758
0.65415	4.90085	4.80036	4.72479	4.9978
0.65477	4.90149	4.80042	4.7248	4.99801
0.65539	4.90213	4.80046	4.72481	4.99821
0.656	4.90274	4.80063	4.72497	4.9984
0.65662	4.90333	4.80079	4.72516	4.99858
0.65723	4.90392	4.80081	4.72543	4.99875
0.65785	4.90451	4.80083	4.72572	4.9989
0.65846	4.90511	4.80084	4.72608	4.99905
0.65908	4.9057	4.80083	4.72635	4.99919
0.65969	4.90627	4.80083	4.72658	4.99931
0.66031	4.90681	4.80082	4.72675	4.99943
0.66092	4.90733	4.8007	4.72688	4.99953
0.66154	4.90783	4.80061	4.72697	4.99963
0.66215	4.90834	4.8005	4.72711	4.99971
0.66277	4.90884	4.80021	4.72728	4.99978
0.66339	4.90933	4.79995	4.72744	4.99984
0.664	4.90985	4.79956	4.72762	4.9999
0.66462	4.91034	4.79928	4.72783	4.99994
0.66523	4.91083	4.799	4.72803	4.99997
0.66585	4.91132	4.79872	4.72822	4.99999
0.66646	4.91179	4.79846	4.72854	5
0.66708	4.91226	4.79827	4.72891	5
0.66769	4.91271	4.79806	4.72929	4.99999
0.66831	4.91315	4.79783	4.72964	4.99997
0.66892	4.91358	4.79758	4.72998	4.99993
0.66954	4.914	4.79731	4.73032	4.99989
0.67015	4.91442	4.79691	4.73064	4.99984
0.67077	4.91484	4.7965	4.73093	4.99977
0.67139	4.91524	4.79612	4.73124	4.9997
0.672	4.91563	4.79577	4.7316	4.99962
0.67262	4.91601	4.79547	4.73201	4.99952
0.67323	4.91636	4.79515	4.73225	4.99941
0.67385	4.9167	4.79495	4.73252	4.9993
0.67446	4.91703	4.79459	4.73277	4.99917
0.67508	4.91738	4.79421	4.73303	4.99903
0.67569	4.91772	4.79396	4.73329	4.99889
0.67631	4.91805	4.79376	4.73348	4.99873
0.67692	4.91837	4.79365	4.73365	4.99856
0.67754	4.91868	4.79358	4.73388	4.99838
0.67815	4.91897	4.79352	4.73409	4.99819
0.67877	4.91926	4.79339	4.73431	4.99799
0.67939	4.91953	4.79334	4.73451	4.99778
0.68	4.9198	4.79331	4.73472	4.99756
0.68062	4.92006	4.79313	4.73489	4.99733
0.68123	4.92032	4.79298	4.73506	4.99708
0.68185	4.92054	4.79293	4.7352	4.99683
0.68246	4.92076	4.7929	4.73536	4.99657
0.68308	4.92099	4.79284	4.7355	4.99629
0.68369	4.9212	4.79275	4.73561	4.99601
0.68431	4.9214	4.79261	4.73569	4.99572
0.68492	4.92161	4.79259	4.73576	4.99541
0.68554	4.92178	4.79267	4.736	4.99509
0.68615	4.92196	4.79271	4.73621	4.99477
0.68677	4.92212	4.79285	4.73644	4.99443
0.68739	4.92228	4.79313	4.73667	4.99408
0.688	4.9224	4.79326	4.73688	4.99373
0.68862	4.92252	4.79354	4.73714	4.99336
0.68923	4.92263	4.79377	4.7374	4.99298
0.68985	4.92273	4.794	4.73752	4.99259
0.69046	4.92284	4.79427	4.73761	4.99219
0.69108	4.92294	4.79448	4.7377	4.99178
0.69169	4.92305	4.79465	4.73778	4.99136
0.69231	4.92315	4.79477	4.73782	4.99093
0.69292	4.92324	4.79491	4.73784	4.99049
0.69354	4.92334	4.79511	4.73788	4.99003
0.69415	4.92341	4.79529	4.73791	4.98957
0.69477	4.92349	4.7954	4.73792	4.9891
0.69539	4.92356	4.79565	4.73789	4.98861
0.696	4.92364	4.79592	4.7379	4.98812
0.69662	4.92371	4.79609	4.73791	4.98762
0.69723	4.92383	4.79634	4.73793	4.9871
0.69785	4.92393	4.79655	4.73799	4.98658
0.69846	4.92403	4.79669	4.73806	4.98604
0.69908	4.92411	4.79691	4.73812	4.98549
0.69969	4.92418	4.79724	4.73818	4.98494
0.70031	4.92425	4.79753	4.73831	4.98437
0.70092	4.92431	4.79776	4.7384	4.98379
0.70154	4.92437	4.79802	4.73848	4.9832
0.70215	4.92441	4.79824	4.73866	4.9826
0.70277	4.92445	4.79847	4.73891	4.98199
0.70339	4.92448	4.79872	4.73911	4.98137
0.704	4.9245	4.79905	4.73933	4.98074
0.70462	4.92453	4.79935	4.73959	4.9801
0.70523	4.92454	4.79966	4.73987	4.97945
0.70585	4.92454	4.79996	4.74023	4.97879
0.70646	4.92454	4.80028	4.74056	4.97812
0.70708	4.92453	4.80059	4.74097	4.97743
0.70769	4.9245	4.80088	4.74147	4.97674
0.70831	4.92445	4.80122	4.74196	4.97604
0.70892	4.9244	4.80161	4.74245	4.97532
0.70954	4.92433	4.80182	4.74295	4.9746
0.71015	4.92428	4.80199	4.74342	4.97386
0.71077	4.92422	4.8022	4.74386	4.97312
0.71139	4.92414	4.80233	4.74432	4.97236
0.712	4.92404	4.8025	4.74475	4.9716
0.71262	4.92394	4.80275	4.7451	4.97082
0.71323	4.92383	4.80304	4.7455	4.97003
0.71385	4.92371	4.80335	4.74594	4.96923
0.71446	4.92358	4.80363	4.74647	4.96843
0.71508	4.92344	4.80388	4.74701	4.96761
0.71569	4.92331	4.80416	4.74754	4.96678
0.71631	4.92316	4.80445	4.74805	4.96594
0.71692	4.92301	4.80474	4.7486	4.96509
0.71754	4.92285	4.805	4.74924	4.96423
0.71815	4.92267	4.80516	4.74977	4.96336
0.71877	4.92248	4.8053	4.75031	4.96248
0.71939	4.9223	4.80549	4.75079	4.96158
0.72	4.92211	4.80563	4.75123	4.96068
0.72062	4.92188	4.80582	4.75161	4.95977
0.72123	4.92164	4.80607	4.752	4.95885
0.72185	4.92139	4.80621	4.75239	4.95791
0.72246	4.92114	4.80641	4.75278	4.95697
0.72308	4.92088	4.80674	4.75321	4.95602
0.72369	4.92064	4.80704	4.7536	4.95505
0.72431	4.92038	4.80729	4.75391	4.95408
0.72492	4.92011	4.80753	4.75421	4.95309
0.72554	4.91982	4.8079	4.75453	4.95209
0.72615	4.91952	4.80823	4.75482	4.95109
0.72677	4.9192	4.80859	4.75502	4.95007
0.72739	4.91886	4.80889	4.75526	4.94904
0.728	4.91852	4.80923	4.75543	4.94801
0.72862	4.91815	4.80952	4.75564	4.94696
0.72923	4.91778	4.80982	4.75579	4.9459
0.72985	4.91737	4.81018	4.75584	4.94483
0.73046	4.91697	4.81059	4.75588	4.94375
0.73108	4.91655	4.81105	4.75589	4.94266
0.73169	4.91611	4.81146	4.75585	4.94156
0.73231	4.91567	4.81197	4.75573	4.94045
0.73292	4.91521	4.81258	4.75559	4.93933
0.73354	4.91472	4.8132	4.75535	4.9382
0.73415	4.91422	4.81386	4.75511	4.93706
0.73477	4.9137	4.81458	4.75479	4.93591
0.73539	4.91319	4.81527	4.75441	4.93475
0.736	4.91267	4.81589	4.75404	4.93357
0.73662	4.91213	4.81648	4.75372	4.93239
0.73723	4.91158	4.81711	4.75337	4.9312
0.73785	4.91101	4.81777	4.753	4.92999
0.73846	4.91043	4.81839	4.75256	4.92878
0.73908	4.90984	4.81901	4.75207	4.92756
0.73969	4.90924	4.81962	4.75152	4.92632
0.74031	4.90863	4.82014	4.75095	4.92508
0.74092	4.908	4.82066	4.75031	4.92382
0.74154	4.90736	4.82109	4.74966	4.92256
0.74215	4.90672	4.82144	4.74907	4.92128
0.74277	4.90606	4.82183	4.74843	4.91999
0.74339	4.90539	4.82222	4.7478	4.9187
0.744	4.90469	4.82261	4.7472	4.91739
0.74462	4.904	4.82291	4.74665	4.91607
0.74523	4.90328	4.8231	4.74612	4.91474
0.74585	4.90257	4.82322	4.7456	4.91341
0.74646	4.90186	4.82335	4.74505	4.91206
0.74708	4.90116	4.82345	4.74457	4.9107
0.74769	4.90046	4.82341	4.7441	4.90933
0.74831	4.89975	4.8233	4.74357	4.90795
0.74892	4.89904	4.82311	4.74308	4.90656
0.74954	4.89834	4.82286	4.74264	4.90516
0.75015	4.89763	4.82249	4.74218	4.90375
0.75077	4.89691	4.82218	4.74176	4.90233
0.75139	4.8962	4.82184	4.74142	4.9009
0.752	4.89545	4.82152	4.74099	4.89946
0.75262	4.8947	4.82109	4.7406	4.89801
0.75323	4.89395	4.82063	4.7403	4.89654
0.75385	4.8932	4.82022	4.74012	4.89507
0.75446	4.89245	4.81968	4.73989	4.89359
0.75508	4.89169	4.81906	4.73963	4.8921
0.75569	4.89093	4.81836	4.73941	4.89059
0.75631	4.89014	4.81769	4.73921	4.88908
0.75692	4.88935	4.81691	4.73902	4.88756
0.75754	4.88858	4.81599	4.73878	4.88602
0.75815	4.88784	4.81518	4.73853	4.88448
0.75877	4.88708	4.81432	4.73828	4.88292
0.75939	4.88631	4.81344	4.73804	4.88136
0.76	4.88553	4.81238	4.7377	4.87978
0.76062	4.88471	4.8114	4.73729	4.8782
0.76123	4.88389	4.81048	4.73682	4.8766
0.76185	4.88307	4.80954	4.73632	4.875
0.76246	4.88226	4.80853	4.73585	4.87338
0.76308	4.88145	4.80735	4.73537	4.87176
0.76369	4.88063	4.80631	4.73479	4.87012
0.76431	4.87982	4.80516	4.73426	4.86847
0.76492	4.87899	4.80399	4.73373	4.86682
0.76554	4.87818	4.80278	4.7331	4.86515
0.76615	4.87737	4.80166	4.73235	4.86347
0.76677	4.87657	4.80064	4.73168	4.86178
0.76739	4.87576	4.79963	4.73104	4.86009
0.768	4.87494	4.79856	4.73036	4.85838
0.76862	4.87411	4.79761	4.72961	4.85666
0.76923	4.87328	4.7966	4.72884	4.85493
0.76985	4.87243	4.79557	4.72809	4.85319
0.77046	4.87159	4.79452	4.72737	4.85144
0.77108	4.87072	4.79345	4.72664	4.84968
0.77169	4.86984	4.79237	4.72588	4.84792
0.77231	4.86896	4.79119	4.7252	4.84614
0.77292	4.86807	4.79008	4.72463	4.84435
0.77354	4.86718	4.78904	4.72402	4.84255
0.77415	4.86629	4.78795	4.72338	4.84074
0.77477	4.86538	4.78689	4.72268	4.83892
0.77539	4.8645	4.78575	4.72197	4.83709
0.776	4.86361	4.78457	4.7213	4.83525
0.77662	4.86272	4.78336	4.72062	4.8334
0.77723	4.86181	4.78212	4.71988	4.83153
0.77785	4.86089	4.78084	4.7191	4.82966
0.77846	4.85997	4.77951	4.71832	4.82778
0.77908	4.85903	4.77831	4.71742	4.82589
0.77969	4.85804	4.77712	4.7165	4.82399
0.78031	4.85704	4.77592	4.71552	4.82208
0.78092	4.85605	4.7748	4.71455	4.82016
0.78154	4.85505	4.77369	4.71355	4.81823
0.78215	4.85405	4.77256	4.71254	4.81628
0.78277	4.85303	4.77127	4.71151	4.81433
0.78339	4.85199	4.77	4.71044	4.81237
0.784	4.85092	4.76879	4.70934	4.8104
0.78462	4.84984	4.76772	4.70819	4.80841
0.78523	4.84875	4.76656	4.70702	4.80642
0.78585	4.84764	4.76515	4.70588	4.80442
0.78646	4.84648	4.7637	4.70468	4.80241
0.78708	4.84531	4.76216	4.70346	4.80038
0.78769	4.84414	4.76071	4.70209	4.79835
0.78831	4.84294	4.75905	4.70068	4.79631
0.78892	4.84174	4.75744	4.69926	4.79425
0.78954	4.84053	4.75587	4.69788	4.79219
0.79015	4.83929	4.75423	4.69653	4.79012
0.79077	4.83804	4.75259	4.69513	4.78804
0.79139	4.83678	4.7509	4.69373	4.78594
0.792	4.8355	4.74918	4.69235	4.78384
0.79262	4.8342	4.74742	4.69098	4.78173
0.79323	4.83289	4.74548	4.68961	4.7796
0.79385	4.83157	4.74353	4.68816	4.77747
0.79446	4.83025	4.74164	4.68672	4.77532
0.79508	4.82888	4.73971	4.68525	4.77317
0.79569	4.8275	4.73774	4.68374	4.77101
0.79631	4.8261	4.7357	4.68232	4.76883
0.79692	4.82471	4.73364	4.6809	4.76665
0.79754	4.8233	4.73158	4.67944	4.76446
0.79815	4.82188	4.72951	4.67795	4.76225
0.79877	4.82045	4.72752	4.67641	4.76004
0.79939	4.81899	4.72548	4.67485	4.75781
0.8	4.81753	4.72333	4.67339	4.75558
0.80062	4.81604	4.72112	4.67185	4.75334
0.80123	4.81455	4.7189	4.6703	4.75108
0.80185	4.81303	4.71673	4.66869	4.74882
0.80246	4.8115	4.71454	4.66703	4.74655
0.80308	4.80994	4.71234	4.66552	4.74426
0.80369	4.80837	4.71004	4.66399	4.74197
0.80431	4.8068	4.70774	4.66244	4.73967
0.80492	4.80521	4.7054	4.66086	4.73735
0.80554	4.80361	4.70287	4.65925	4.73503
0.80615	4.802	4.70032	4.65767	4.73269
0.80677	4.80038	4.69776	4.65603	4.73035
0.80739	4.79875	4.69521	4.65437	4.728
0.808	4.79711	4.69262	4.65271	4.72563
0.80862	4.79546	4.68989	4.65081	4.72326
0.80923	4.79378	4.68713	4.64888	4.72088
0.80985	4.7921	4.68444	4.64692	4.71848
0.81046	4.79039	4.68191	4.64488	4.71608
0.81108	4.78866	4.6794	4.64287	4.71367
0.81169	4.78693	4.6769	4.64084	4.71125
0.81231	4.78517	4.67449	4.63883	4.70881
0.81292	4.78339	4.67202	4.63688	4.70637
0.81354	4.78159	4.66946	4.63488	4.70392
0.81415	4.77979	4.66683	4.63286	4.70146
0.81477	4.77797	4.66434	4.63084	4.69898
0.81539	4.77613	4.66179	4.62864	4.6965
0.816	4.77429	4.65923	4.62641	4.69401
0.81662	4.77246	4.65664	4.62414	4.69151
0.81723	4.77063	4.65409	4.62191	4.689
0.81785	4.76877	4.65155	4.61968	4.68647
0.81846	4.76691	4.64913	4.61745	4.68394
0.81908	4.76503	4.64665	4.61527	4.6814
0.81969	4.76314	4.64414	4.61305	4.67885
0.82031	4.76124	4.64173	4.61081	4.67629
0.82092	4.75932	4.63941	4.60871	4.67372
0.82154	4.75739	4.63717	4.60661	4.67114
0.82215	4.75544	4.63489	4.60453	4.66855
0.82277	4.75347	4.63265	4.60248	4.66595
0.82339	4.7515	4.6304	4.6005	4.66334
0.824	4.74952	4.6281	4.59852	4.66072
0.82462	4.74754	4.62582	4.59653	4.65809
0.82523	4.74556	4.62354	4.59448	4.65545
0.82585	4.74357	4.62125	4.59246	4.6528
0.82646	4.74156	4.61898	4.59058	4.65014
0.82708	4.73953	4.61671	4.58869	4.64747
0.82769	4.73749	4.61435	4.58681	4.64479
0.82831	4.73543	4.612	4.58493	4.6421
0.82892	4.73336	4.60962	4.58304	4.6394
0.82954	4.7313	4.6072	4.58108	4.6367
0.83015	4.72922	4.6048	4.57904	4.63398
0.83077	4.72711	4.60241	4.57696	4.63125
0.83139	4.72499	4.59998	4.57478	4.62851
0.832	4.72285	4.59755	4.57266	4.62577
0.83262	4.7207	4.59509	4.5705	4.62301
0.83323	4.71854	4.59253	4.5683	4.62024
0.83385	4.71637	4.58998	4.56606	4.61747
0.83446	4.71417	4.58737	4.5638	4.61468
0.83508	4.71195	4.58469	4.56151	4.61189
0.83569	4.70972	4.58189	4.55924	4.60908
0.83631	4.70749	4.57906	4.55687	4.60627
0.83692	4.70525	4.57629	4.55449	4.60344
0.83754	4.70299	4.57365	4.55208	4.60061
0.83815	4.70071	4.57117	4.54967	4.59777
0.83877	4.69843	4.56871	4.54707	4.59491
0.83939	4.69614	4.56623	4.54443	4.59205
0.84	4.69383	4.56377	4.54174	4.58918
0.84062	4.6915	4.56128	4.53902	4.58629
0.84123	4.68914	4.55875	4.53629	4.5834
0.84185	4.68675	4.55612	4.53352	4.5805
0.84246	4.68434	4.55346	4.53081	4.57759
0.84308	4.68189	4.55062	4.52816	4.57467
0.84369	4.67944	4.54775	4.52549	4.57174
0.84431	4.67697	4.54491	4.52273	4.5688
0.84492	4.67448	4.54194	4.52	4.56585
0.84554	4.67199	4.53883	4.51725	4.56289
0.84615	4.66949	4.53577	4.51449	4.55992
0.84677	4.66698	4.53266	4.51168	4.55694
0.84739	4.66446	4.52943	4.5089	4.55395
0.848	4.66192	4.5261	4.50604	4.55095
0.84862	4.65936	4.52279	4.5032	4.54795
0.84923	4.6568	4.51938	4.5003	4.54493
0.84985	4.65424	4.51598	4.49735	4.5419
0.85046	4.65164	4.51251	4.49435	4.53887
0.85108	4.64903	4.50908	4.49145	4.53582
0.85169	4.64641	4.50562	4.48852	4.53277
0.85231	4.64376	4.50216	4.48559	4.5297
0.85292	4.6411	4.49878	4.48275	4.52663
0.85354	4.63843	4.49541	4.47985	4.52355
0.85415	4.63574	4.49204	4.47698	4.52045
0.85477	4.63305	4.48864	4.47404	4.51735
0.85539	4.63036	4.48518	4.47107	4.51424
0.856	4.62768	4.4817	4.46807	4.51112
0.85662	4.62498	4.47814	4.46506	4.50798
0.85723	4.62227	4.47457	4.46199	4.50484
0.85785	4.61955	4.4712	4.45896	4.50169
0.85846	4.61683	4.46778	4.45592	4.49853
0.85908	4.61408	4.46424	4.45284	4.49537
0.85969	4.61132	4.4607	4.44961	4.49219
0.86031	4.60853	4.45715	4.44637	4.489
0.86092	4.60574	4.45355	4.4431	4.4858
0.86154	4.60292	4.44983	4.43985	4.4826
0.86215	4.60009	4.44599	4.43668	4.47938
0.86277	4.59724	4.44198	4.43351	4.47615
0.86339	4.59439	4.43809	4.43015	4.47292
0.864	4.59154	4.43409	4.42682	4.46968
0.86462	4.58867	4.43012	4.42353	4.46642
0.86523	4.58578	4.42628	4.4201	4.46316
0.86585	4.58288	4.42252	4.41677	4.45989
0.86646	4.57996	4.41881	4.41338	4.4566
0.86708	4.57701	4.41509	4.41001	4.45331
0.86769	4.57406	4.41143	4.40658	4.45001
0.86831	4.5711	4.40782	4.40317	4.4467
0.86892	4.56814	4.40412	4.39971	4.44338
0.86954	4.56515	4.4004	4.39617	4.44005
0.87015	4.56217	4.39666	4.39249	4.43672
0.87077	4.55917	4.39292	4.38878	4.43337
0.87139	4.55617	4.38919	4.38511	4.43001
0.872	4.55316	4.38546	4.38147	4.42665
0.87262	4.55015	4.38176	4.37775	4.42327
0.87323	4.54713	4.37803	4.37407	4.41989
0.87385	4.54408	4.37436	4.37036	4.41649
0.87446	4.54103	4.37069	4.36658	4.41309
0.87508	4.53797	4.36704	4.36278	4.40968
0.87569	4.53489	4.36327	4.35904	4.40626
0.87631	4.5318	4.35962	4.35529	4.40282
0.87692	4.52869	4.356	4.35144	4.39938
0.87754	4.52557	4.35231	4.34759	4.39594
0.87815	4.52244	4.34857	4.34367	4.39248
0.87877	4.51933	4.34484	4.33975	4.38901
0.87939	4.51621	4.34111	4.33581	4.38553
0.88	4.5131	4.33739	4.33184	4.38205
0.88062	4.50998	4.33366	4.32788	4.37855
0.88123	4.50684	4.32994	4.32392	4.37505
0.88185	4.50368	4.32627	4.32001	4.37153
0.88246	4.50051	4.32248	4.31605	4.36801
0.88308	4.49733	4.31873	4.31209	4.36448
0.88369	4.49415	4.31509	4.30804	4.36093
0.88431	4.49094	4.3115	4.30402	4.35738
0.88492	4.48772	4.30798	4.30002	4.35382
0.88554	4.48448	4.30444	4.29602	4.35026
0.88615	4.48122	4.3008	4.29209	4.34668
0.88677	4.47795	4.29716	4.28816	4.34309
0.88739	4.47468	4.29361	4.2842	4.33949
0.888	4.47142	4.29002	4.28019	4.33589
0.88862	4.46814	4.2865	4.2762	4.33227
0.88923	4.46486	4.28291	4.27222	4.32865
0.88985	4.46158	4.27919	4.26838	4.32502
0.89046	4.45828	4.27537	4.26453	4.32137
0.89108	4.45497	4.27148	4.26065	4.31772
0.89169	4.45164	4.26761	4.25677	4.31406
0.89231	4.44829	4.26371	4.25289	4.31039
0.89292	4.4449	4.25973	4.24902	4.30672
0.89354	4.4415	4.25576	4.24521	4.30303
0.89415	4.43808	4.2518	4.24145	4.29933
0.89477	4.43465	4.24788	4.23784	4.29563
0.89539	4.43121	4.24389	4.23421	4.29191
0.896	4.42777	4.23988	4.23058	4.28819
0.89662	4.42434	4.23586	4.227	4.28446
0.89723	4.42089	4.2319	4.22336	4.28072
0.89785	4.41742	4.22796	4.2197	4.27697
0.89846	4.41396	4.22395	4.21597	4.27321
0.89908	4.41048	4.21994	4.21222	4.26944
0.89969	4.40698	4.21593	4.20845	4.26566
0.90031	4.40345	4.21186	4.20474	4.26187
0.90092	4.39991	4.20766	4.20098	4.25808
0.90154	4.39637	4.20357	4.19719	4.25428
0.90215	4.39283	4.19933	4.19321	4.25046
0.90277	4.38928	4.19511	4.18922	4.24664
0.90339	4.38572	4.19089	4.18539	4.24281
0.904	4.38216	4.18666	4.18157	4.23897
0.90462	4.37859	4.18248	4.17777	4.23512
0.90523	4.37499	4.17833	4.17393	4.23126
0.90585	4.37138	4.17427	4.17003	4.2274
0.90646	4.36776	4.17018	4.16607	4.22352
0.90708	4.36412	4.16602	4.16207	4.21964
0.90769	4.36047	4.16186	4.15809	4.21574
0.90831	4.3568	4.1576	4.15415	4.21184
0.90892	4.3531	4.15306	4.15026	4.20793
0.90954	4.34939	4.14861	4.14637	4.20401
0.91015	4.34566	4.14423	4.14244	4.20008
0.91077	4.34192	4.13988	4.13848	4.19614
0.91139	4.33816	4.13557	4.13452	4.1922
0.912	4.33439	4.13129	4.13054	4.18824
0.91262	4.33059	4.12692	4.12654	4.18428
0.91323	4.32681	4.12251	4.12253	4.18031
0.91385	4.32301	4.11812	4.11851	4.17632
0.91446	4.3192	4.11373	4.11446	4.17233
0.91508	4.31537	4.10928	4.11043	4.16833
0.91569	4.31155	4.10489	4.10622	4.16433
0.91631	4.30771	4.1005	4.10193	4.16031
0.91692	4.30386	4.09612	4.0976	4.15628
0.91754	4.3	4.09177	4.09326	4.15225
0.91815	4.29617	4.08749	4.08879	4.14821
0.91877	4.29234	4.0832	4.08433	4.14416
0.91939	4.28847	4.07892	4.07984	4.1401
0.92	4.28458	4.07465	4.07537	4.13603
0.92062	4.28069	4.07037	4.07085	4.13195
0.92123	4.27678	4.06613	4.06623	4.12786
0.92185	4.27286	4.06185	4.06162	4.12377
0.92246	4.26894	4.05756	4.05697	4.11967
0.92308	4.265	4.05343	4.05235	4.11555
0.92369	4.26105	4.0493	4.04776	4.11143
0.92431	4.25709	4.04511	4.04319	4.1073
0.92492	4.2531	4.04105	4.03861	4.10316
0.92554	4.2491	4.03702	4.03405	4.09902
0.92615	4.24508	4.03288	4.02951	4.09486
0.92677	4.24105	4.02876	4.02501	4.0907
0.92739	4.237	4.02462	4.02045	4.08652
0.928	4.23294	4.02048	4.01587	4.08234
0.92862	4.22887	4.01632	4.0113	4.07815
0.92923	4.22479	4.01217	4.00672	4.07396
0.92985	4.2207	4.00803	4.00215	4.06975
0.93046	4.21658	4.00386	3.9977	4.06553
0.93108	4.21245	3.99971	3.99325	4.06131
0.93169	4.2083	3.99562	3.98875	4.05708
0.93231	4.20414	3.99152	3.98421	4.05284
0.93292	4.19998	3.98741	3.97969	4.04859
0.93354	4.19579	3.98357	3.97515	4.04433
0.93415	4.1916	3.97955	3.97068	4.04006
0.93477	4.18739	3.97556	3.96617	4.03579
0.93539	4.18315	3.97162	3.96163	4.0315
0.936	4.17891	3.96764	3.95696	4.02721
0.93662	4.17466	3.96349	3.95223	4.02291
0.93723	4.17043	3.95927	3.94744	4.0186
0.93785	4.16619	3.95505	3.9426	4.01428
0.93846	4.16193	3.95086	3.93786	4.00996
0.93908	4.15764	3.94662	3.93308	4.00562
0.93969	4.15334	3.94246	3.92833	4.00128
0.94031	4.14903	3.93828	3.92358	3.99693
0.94092	4.14473	3.93411	3.91882	3.99257
0.94154	4.1404	3.92991	3.91402	3.9882
0.94215	4.13606	3.92567	3.90919	3.98382
0.94277	4.13171	3.92139	3.9044	3.97944
0.94339	4.12734	3.91705	3.8996	3.97505
0.944	4.12295	3.91264	3.89482	3.97065
0.94462	4.11857	3.90815	3.89004	3.96624
0.94523	4.11417	3.90363	3.88522	3.96182
0.94585	4.10977	3.89911	3.88046	3.95739
0.94646	4.10535	3.89438	3.87559	3.95296
0.94708	4.10091	3.88957	3.87074	3.94851
0.94769	4.09645	3.88466	3.86591	3.94406
0.94831	4.09197	3.8797	3.86115	3.9396
0.94892	4.08749	3.87477	3.85648	3.93513
0.94954	4.08299	3.86989	3.85184	3.93066
0.95015	4.07846	3.86494	3.84729	3.92617
0.95077	4.07394	3.85998	3.84267	3.92168
0.95139	4.0694	3.85501	3.83799	3.91718
0.952	4.06486	3.85004	3.83325	3.91267
0.95262	4.06028	3.84505	3.8285	3.90815
0.95323	4.0557	3.84004	3.82376	3.90363
0.95385	4.05112	3.8351	3.81905	3.89909
0.95446	4.04651	3.83005	3.81437	3.89455
0.95508	4.04186	3.82483	3.80968	3.89
0.95569	4.0372	3.81953	3.805	3.88544
0.95631	4.03253	3.81418	3.8002	3.88088
0.95692	4.02786	3.80881	3.79539	3.8763
0.95754	4.02318	3.8035	3.79065	3.87172
0.95815	4.01849	3.79812	3.7859	3.86713
0.95877	4.01379	3.79275	3.78118	3.86253
0.95939	4.00909	3.78734	3.77647	3.85792
0.96	4.00436	3.78194	3.77178	3.85331
0.96062	3.99962	3.77653	3.76714	3.84868
0.96123	3.99487	3.77114	3.76247	3.84405
0.96185	3.99012	3.76584	3.75774	3.83941
0.96246	3.98536	3.76055	3.75295	3.83476
0.96308	3.98059	3.75522	3.74811	3.83011
0.96369	3.97583	3.74997	3.74336	3.82544
0.96431	3.97106	3.74471	3.73865	3.82077
0.96492	3.96625	3.7394	3.73393	3.81609
0.96554	3.96144	3.73398	3.72914	3.8114
0.96615	3.95662	3.72855	3.72438	3.80671
0.96677	3.95178	3.72311	3.71961	3.802
0.96739	3.94694	3.7176	3.71483	3.79729
0.968	3.9421	3.71221	3.71001	3.79257
0.96862	3.93725	3.70684	3.70523	3.78784
0.96923	3.93238	3.70147	3.70048	3.78311
0.96985	3.9275	3.69609	3.69566	3.77836
0.97046	3.92261	3.69067	3.69088	3.77361
0.97108	3.91772	3.6854	3.68596	3.76885
0.97169	3.91281	3.68011	3.6811	3.76409
0.97231	3.90791	3.67492	3.67618	3.75931
0.97292	3.90299	3.66975	3.67122	3.75453
0.97354	3.89805	3.66469	3.66617	3.74973
0.97415	3.89307	3.65948	3.66115	3.74494
0.97477	3.88808	3.65429	3.6561	3.74013
0.97539	3.88309	3.64902	3.65104	3.73531
0.976	3.87809	3.6438	3.64593	3.73049
0.97662	3.87308	3.63867	3.64079	3.72566
0.97723	3.86804	3.6335	3.63567	3.72082
0.97785	3.86298	3.62845	3.63063	3.71598
0.97846	3.85793	3.62334	3.62555	3.71112
0.97908	3.85287	3.61828	3.62041	3.70626
0.97969	3.84781	3.61323	3.61514	3.70139
0.98031	3.84274	3.60822	3.60985	3.69651
0.98092	3.83766	3.60325	3.60463	3.69163
0.98154	3.83257	3.59826	3.59936	3.68673
0.98215	3.82745	3.59308	3.59402	3.68183
0.98277	3.82235	3.58795	3.58855	3.67693
0.98339	3.81724	3.58283	3.58317	3.67201
0.984	3.81212	3.57783	3.57773	3.66708
0.98462	3.807	3.57274	3.57227	3.66215
0.98523	3.80189	3.56768	3.56689	3.65721
0.98585	3.79678	3.56263	3.56152	3.65227
0.98646	3.79167	3.55732	3.55615	3.64731
0.98708	3.78656	3.55197	3.55075	3.64235
0.98769	3.78141	3.5466	3.54533	3.63738
0.98831	3.77624	3.54118	3.53991	3.6324
0.98892	3.77106	3.53569	3.53447	3.62742
0.98954	3.76587	3.53021	3.52904	3.62242
0.99015	3.76066	3.52484	3.52359	3.61742
0.99077	3.75543	3.51948	3.51809	3.61242
0.99139	3.75019	3.51414	3.5126	3.6074
0.992	3.74494	3.50884	3.50721	3.60238
0.99262	3.73968	3.50333	3.50179	3.59735
0.99323	3.73441	3.49783	3.4964	3.59231
0.99385	3.72912	3.49236	3.4911	3.58726
0.99446	3.72383	3.48676	3.48591	3.58221
0.99508	3.71852	3.48118	3.48077	3.57715
0.99569	3.7132	3.4756	3.47562	3.57208
0.99631	3.70786	3.47011	3.47049	3.567
0.99692	3.70253	3.4645	3.46539	3.56192
0.99754	3.69719	3.45872	3.46022	3.55683
0.99815	3.69182	3.45284	3.45506	3.55173
0.99877	3.68644	3.44695	3.44993	3.54662
0.99939	3.68105	3.44107	3.44478	3.54151
1	3.67567	3.43523	3.4397	3.53639
1.00062	3.67026	3.42936	3.43464	3.53126
1.00123	3.66484	3.42348	3.42957	3.52612
1.00185	3.65942	3.41759	3.42447	3.52098
1.00246	3.65398	3.41154	3.41939	3.51583
1.00308	3.64854	3.40532	3.4143	3.51067
1.00369	3.64309	3.39911	3.40923	3.50551
1.00431	3.63763	3.39291	3.40415	3.50033
1.00492	3.63218	3.38673	3.39905	3.49515
1.00554	3.62672	3.38049	3.39388	3.48997
1.00615	3.62126	3.37432	3.38861	3.48477
1.00677	3.61578	3.36829	3.38323	3.47957
1.00739	3.61031	3.36224	3.3778	3.47436
1.008	3.60482	3.3562	3.37238	3.46914
1.00862	3.59932	3.35002	3.36698	3.46392
1.00923	3.59381	3.34383	3.36151	3.45869
1.00985	3.58829	3.33762	3.35604	3.45345
1.01046	3.58277	3.33153	3.35054	3.4482
1.01108	3.57727	3.32568	3.34504	3.44295
1.01169	3.57176	3.31977	3.3395	3.43769
1.01231	3.56624	3.31385	3.33388	3.43242
1.01292	3.56071	3.3079	3.32823	3.42715
1.01354	3.55518	3.30204	3.32262	3.42187
1.01415	3.54963	3.29622	3.31699	3.41658
1.01477	3.54409	3.2904	3.3114	3.41128
1.01539	3.53852	3.28452	3.30582	3.40598
1.016	3.53295	3.27861	3.30022	3.40067
1.01662	3.52737	3.27268	3.29459	3.39535
1.01723	3.5218	3.26688	3.28904	3.39002
1.01785	3.51623	3.26105	3.28353	3.38469
1.01846	3.51065	3.25517	3.27796	3.37935
1.01908	3.50507	3.24948	3.27229	3.37401
1.01969	3.49947	3.24374	3.2667	3.36865
1.02031	3.49385	3.23795	3.26113	3.36329
1.02092	3.48823	3.23215	3.2555	3.35793
1.02154	3.48259	3.22635	3.24983	3.35255
1.02215	3.47695	3.22083	3.24413	3.34717
1.02277	3.47128	3.21524	3.23847	3.34178
1.02339	3.46561	3.20966	3.23276	3.33638
1.024	3.45993	3.20393	3.22709	3.33098
1.02462	3.45427	3.19827	3.22142	3.32557
1.02523	3.44861	3.19263	3.21575	3.32016
1.02585	3.44293	3.1868	3.21012	3.31473
1.02646	3.43726	3.18107	3.20449	3.3093
1.02708	3.4316	3.17551	3.19875	3.30386
1.02769	3.42592	3.17008	3.19297	3.29842
1.02831	3.42023	3.16456	3.18717	3.29297
1.02892	3.41453	3.15904	3.18136	3.28751
1.02954	3.40883	3.15354	3.17548	3.28204
1.03015	3.40312	3.14813	3.1696	3.27657
1.03077	3.39741	3.14268	3.16379	3.27109
1.03139	3.39168	3.13726	3.15806	3.26561
1.032	3.38598	3.13181	3.15212	3.26011
1.03262	3.38027	3.12631	3.14619	3.25461
1.03323	3.37455	3.12082	3.14027	3.24911
1.03385	3.36883	3.11535	3.1344	3.24359
1.03446	3.36311	3.10984	3.12851	3.23807
1.03508	3.35739	3.10426	3.12253	3.23255
1.03569	3.35165	3.09858	3.11657	3.22701
1.03631	3.34591	3.09276	3.11062	3.22147
1.03692	3.34015	3.08687	3.10465	3.21593
1.03754	3.33441	3.08096	3.09865	3.21037
1.03815	3.32867	3.07501	3.09254	3.20481
1.03877	3.32292	3.06902	3.08639	3.19924
1.03939	3.31716	3.06297	3.08026	3.19367
1.04	3.31141	3.05688	3.07418	3.18809
1.04062	3.30562	3.05077	3.06806	3.1825
1.04123	3.29986	3.04468	3.06192	3.17691
1.04185	3.29407	3.03849	3.05577	3.1713
1.04246	3.28829	3.03232	3.04963	3.1657
1.04308	3.28249	3.02619	3.04339	3.16008
1.04369	3.27669	3.02002	3.03722	3.15446
1.04431	3.27089	3.01385	3.03118	3.14883
1.04492	3.26508	3.00769	3.02506	3.1432
1.04554	3.25926	3.00149	3.01889	3.13756
1.04615	3.25343	2.99535	3.01277	3.13191
1.04677	3.24759	2.98907	3.00666	3.12626
1.04739	3.24175	2.98282	3.00057	3.1206
1.048	3.2359	2.97658	2.99442	3.11493
1.04862	3.23004	2.97043	2.98823	3.10926
1.04923	3.22415	2.96435	2.98204	3.10358
1.04985	3.21825	2.9583	2.97583	3.09789
1.05046	3.21235	2.95225	2.96962	3.0922
1.05108	3.20645	2.94611	2.96339	3.0865
1.05169	3.20052	2.93974	2.95718	3.08079
1.05231	3.1946	2.93329	2.95102	3.07508
1.05292	3.18866	2.92689	2.94488	3.06936
1.05354	3.18273	2.92052	2.93874	3.06363
1.05415	3.17677	2.91408	2.93256	3.0579
1.05477	3.1708	2.90758	2.92631	3.05216
1.05539	3.16483	2.90097	2.92011	3.04642
1.056	3.15886	2.89431	2.91382	3.04066
1.05662	3.15289	2.88769	2.90753	3.03491
1.05723	3.1469	2.88108	2.90116	3.02914
1.05785	3.14091	2.87445	2.89478	3.02337
1.05846	3.13493	2.86776	2.88832	3.0176
1.05908	3.12891	2.86108	2.88185	3.01181
1.05969	3.12288	2.85432	2.87536	3.00602
1.06031	3.11684	2.8476	2.86884	3.00023
1.06092	3.11078	2.841	2.86238	2.99442
1.06154	3.1047	2.83444	2.85589	2.98862
1.06215	3.0986	2.82788	2.84936	2.9828
1.06277	3.09248	2.82135	2.84284	2.97698
1.06339	3.08635	2.81478	2.83634	2.97115
1.064	3.08021	2.80825	2.82981	2.96532
1.06462	3.07408	2.80167	2.8232	2.95948
1.06523	3.06794	2.79508	2.81661	2.95363
1.06585	3.0618	2.78848	2.81003	2.94778
1.06646	3.05566	2.78179	2.80345	2.94192
1.06708	3.04951	2.77507	2.79689	2.93606
1.06769	3.04336	2.76832	2.79036	2.93019
1.06831	3.0372	2.76155	2.78369	2.92431
1.06892	3.031	2.75477	2.77702	2.91843
1.06954	3.02479	2.74801	2.77044	2.91254
1.07015	3.01857	2.74126	2.76387	2.90664
1.07077	3.01238	2.73447	2.75731	2.90074
1.07139	3.00618	2.72749	2.7508	2.89483
1.072	2.99998	2.72052	2.74433	2.88892
1.07262	2.99377	2.71355	2.73786	2.883
1.07323	2.98756	2.70658	2.73136	2.87708
1.07385	2.98134	2.69954	2.72503	2.87114
1.07446	2.9751	2.69239	2.71868	2.86521
1.07508	2.96885	2.68525	2.71243	2.85926
1.07569	2.96262	2.67813	2.70615	2.85331
1.07631	2.95638	2.67118	2.6999	2.84736
1.07692	2.95014	2.66411	2.69364	2.84139
1.07754	2.94392	2.65712	2.68734	2.83543
1.07815	2.93768	2.65009	2.681	2.82945
1.07877	2.93143	2.64302	2.67469	2.82347
1.07939	2.92515	2.63592	2.66835	2.81749
1.08	2.91886	2.62888	2.66204	2.8115
1.08062	2.91257	2.62185	2.65586	2.8055
1.08123	2.90627	2.61469	2.64965	2.7995
1.08185	2.89997	2.60752	2.64347	2.79349
1.08246	2.89366	2.60034	2.63727	2.78747
1.08308	2.88735	2.5932	2.63104	2.78145
1.08369	2.88103	2.58609	2.62469	2.77542
1.08431	2.8747	2.57908	2.61827	2.76939
1.08492	2.86836	2.57204	2.61186	2.76335
1.08554	2.86201	2.56506	2.60541	2.75731
1.08615	2.85566	2.55808	2.59883	2.75126
1.08677	2.8493	2.55107	2.59216	2.7452
1.08739	2.84293	2.54403	2.58539	2.73914
1.088	2.83656	2.53699	2.57862	2.73307
1.08862	2.83019	2.5299	2.57178	2.727
1.08923	2.82379	2.52294	2.56496	2.72092
1.08985	2.81738	2.51604	2.55815	2.71484
1.09046	2.81097	2.50912	2.55141	2.70875
1.09108	2.80455	2.5024	2.54454	2.70265
1.09169	2.79811	2.49577	2.53767	2.69655
1.09231	2.79167	2.48911	2.53074	2.69044
1.09292	2.78522	2.48247	2.52385	2.68433
1.09354	2.77876	2.47591	2.51698	2.67821
1.09415	2.77231	2.46931	2.51007	2.67208
1.09477	2.76586	2.46273	2.50315	2.66595
1.09539	2.75938	2.45612	2.49623	2.65982
1.096	2.75294	2.44969	2.48938	2.65368
1.09662	2.74649	2.44321	2.48257	2.64753
1.09723	2.74005	2.43668	2.47578	2.64138
1.09785	2.7336	2.43009	2.46904	2.63522
1.09846	2.72717	2.42339	2.46227	2.62906
1.09908	2.72071	2.41668	2.45572	2.62289
1.09969	2.71429	2.41004	2.44911	2.61672
1.10031	2.70785	2.40337	2.44249	2.61054
1.10092	2.70141	2.39663	2.4358	2.60435
1.10154	2.69496	2.38999	2.4291	2.59816
1.10215	2.68853	2.38331	2.42238	2.59196
1.10277	2.6821	2.37667	2.4156	2.58576
1.10339	2.67566	2.37008	2.40888	2.57955
1.104	2.66922	2.36356	2.4022	2.57334
1.10462	2.66279	2.35689	2.39552	2.56712
1.10523	2.65636	2.35021	2.38883	2.5609
1.10585	2.64994	2.34356	2.38208	2.55467
1.10646	2.64353	2.33695	2.37535	2.54844
1.10708	2.63711	2.33036	2.3686	2.5422
1.10769	2.63065	2.3238	2.36183	2.53595
1.10831	2.6242	2.31709	2.35503	2.5297
1.10892	2.61774	2.31037	2.34822	2.52345
1.10954	2.61127	2.30363	2.34123	2.51719
1.11015	2.60479	2.29692	2.3342	2.51092
1.11077	2.5983	2.29022	2.32718	2.50465
1.11139	2.59177	2.28357	2.32005	2.49837
1.112	2.58524	2.27692	2.31299	2.49209
1.11262	2.57871	2.27029	2.30599	2.4858
1.11323	2.57215	2.2637	2.29911	2.47951
1.11385	2.56557	2.25704	2.29221	2.47321
1.11446	2.55898	2.25038	2.28535	2.46691
1.11508	2.55237	2.2437	2.27854	2.4606
1.11569	2.54577	2.23712	2.27176	2.45429
1.11631	2.53919	2.2305	2.2649	2.44797
1.11692	2.53259	2.22381	2.25812	2.44165
1.11754	2.52598	2.21711	2.25133	2.43532
1.11815	2.51935	2.21035	2.24445	2.42899
1.11877	2.51271	2.20363	2.2375	2.42265
1.11939	2.50607	2.19692	2.23059	2.4163
1.12	2.49942	2.19009	2.22372	2.40995
1.12062	2.49276	2.1833	2.21683	2.4036
1.12123	2.48609	2.17658	2.20992	2.39724
1.12185	2.47942	2.16997	2.20308	2.39088
1.12246	2.47275	2.16359	2.19616	2.38451
1.12308	2.46607	2.15726	2.18926	2.37813
1.12369	2.4594	2.15102	2.18244	2.37175
1.12431	2.45274	2.14487	2.17559	2.36537
1.12492	2.44607	2.13875	2.1687	2.35898
1.12554	2.4394	2.13265	2.16175	2.35259
1.12615	2.43277	2.12657	2.15484	2.34619
1.12677	2.42615	2.12048	2.1479	2.33978
1.12739	2.41951	2.11441	2.14076	2.33338
1.128	2.41287	2.10837	2.1336	2.32696
1.12862	2.40625	2.1024	2.12657	2.32054
1.12923	2.3996	2.09655	2.11951	2.31412
1.12985	2.39295	2.09073	2.1124	2.30769
1.13046	2.3863	2.08504	2.10545	2.30126
1.13108	2.37964	2.0794	2.09852	2.29482
1.13169	2.37299	2.07375	2.09156	2.28838
1.13231	2.36631	2.06812	2.08459	2.28193
1.13292	2.35961	2.06265	2.07763	2.27548
1.13354	2.3529	2.05709	2.07069	2.26902
1.13415	2.34618	2.05157	2.06384	2.26256
1.13477	2.33947	2.04612	2.05705	2.25609
1.13539	2.33276	2.04063	2.05022	2.24962
1.136	2.32607	2.0352	2.04336	2.24314
1.13662	2.31937	2.02971	2.0365	2.23666
1.13723	2.31266	2.02423	2.02965	2.23018
1.13785	2.30597	2.01878	2.02285	2.22369
1.13846	2.2993	2.01336	2.01607	2.21719
1.13908	2.29261	2.00788	2.00934	2.21069
1.13969	2.28591	2.00247	2.00276	2.20419
1.14031	2.2792	1.99693	1.99615	2.19768
1.14092	2.2725	1.99139	1.98948	2.19116
1.14154	2.26578	1.98594	1.98274	2.18465
1.14215	2.25905	1.98052	1.97602	2.17812
1.14277	2.25233	1.97507	1.96925	2.1716
1.14339	2.24559	1.96961	1.96245	2.16506
1.144	2.23885	1.96408	1.95562	2.15853
1.14462	2.23209	1.95874	1.94879	2.15199
1.14523	2.22534	1.95335	1.94201	2.14544
1.14585	2.21857	1.94798	1.9352	2.13889
1.14646	2.21179	1.94268	1.92842	2.13234
1.14708	2.20501	1.93722	1.92168	2.12578
1.14769	2.19824	1.9317	1.91498	2.11921
1.14831	2.19147	1.92608	1.90827	2.11265
1.14892	2.18471	1.92034	1.90157	2.10607
1.14954	2.17794	1.9146	1.89486	2.0995
1.15015	2.17118	1.90884	1.88815	2.09291
1.15077	2.16443	1.90309	1.88137	2.08633
1.15139	2.15767	1.89733	1.87448	2.07974
1.152	2.15094	1.89138	1.86761	2.07314
1.15262	2.14422	1.88538	1.86078	2.06655
1.15323	2.1375	1.87925	1.85399	2.05994
1.15385	2.13078	1.87313	1.84718	2.05334
1.15446	2.12406	1.86698	1.84038	2.04672
1.15508	2.11735	1.86074	1.83352	2.04011
1.15569	2.11062	1.85444	1.82669	2.03349
1.15631	2.10391	1.84813	1.8199	2.02686
1.15692	2.09719	1.8418	1.8131	2.02023
1.15754	2.09045	1.83548	1.80623	2.0136
1.15815	2.08372	1.82913	1.7994	2.00696
1.15877	2.07699	1.82289	1.79255	2.00032
1.15939	2.07027	1.81654	1.78569	1.99368
1.16	2.06353	1.81022	1.7788	1.98703
1.16062	2.05679	1.80384	1.77191	1.98037
1.16123	2.05004	1.79746	1.76506	1.97371
1.16185	2.04327	1.79108	1.75815	1.96705
1.16246	2.0365	1.78462	1.7512	1.96038
1.16308	2.0297	1.77813	1.74425	1.95371
1.16369	2.02288	1.77169	1.73738	1.94704
1.16431	2.01606	1.76517	1.73048	1.94036
1.16492	2.00924	1.75863	1.72357	1.93368
1.16554	2.00241	1.75205	1.71657	1.92699
1.16615	1.99561	1.74537	1.7096	1.9203
1.16677	1.9888	1.73862	1.70266	1.9136
1.16739	1.98196	1.73181	1.69581	1.9069
1.168	1.97511	1.725	1.68896	1.9002
1.16862	1.96824	1.7183	1.68199	1.89349
1.16923	1.9614	1.71166	1.67502	1.88678
1.16985	1.95456	1.70497	1.66806	1.88007
1.17046	1.94773	1.69819	1.66107	1.87335
1.17108	1.9409	1.69125	1.65401	1.86663
1.17169	1.93405	1.68433	1.64692	1.8599
1.17231	1.92716	1.67747	1.63983	1.85317
1.17292	1.92025	1.67066	1.63273	1.84643
1.17354	1.91333	1.66386	1.62555	1.83969
1.17415	1.90642	1.657	1.61835	1.83295
1.17477	1.89949	1.65025	1.61117	1.82621
1.17539	1.89253	1.64343	1.60401	1.81946
1.176	1.88556	1.63663	1.59684	1.8127
1.17662	1.87858	1.62996	1.58966	1.80594
1.17723	1.8716	1.62327	1.58247	1.79918
1.17785	1.86462	1.61647	1.57531	1.79242
1.17846	1.85763	1.60969	1.56821	1.78565
1.17908	1.85064	1.60298	1.56105	1.77887
1.17969	1.84363	1.59643	1.5539	1.7721
1.18031	1.83662	1.58983	1.54682	1.76532
1.18092	1.82962	1.58317	1.53988	1.75853
1.18154	1.82262	1.5764	1.53293	1.75175
1.18215	1.81563	1.56956	1.526	1.74495
1.18277	1.80865	1.56284	1.51905	1.73816
1.18339	1.80168	1.556	1.51228	1.73136
1.184	1.7947	1.54913	1.50552	1.72456
1.18462	1.78773	1.54224	1.49874	1.71775
1.18523	1.78076	1.5352	1.49192	1.71094
1.18585	1.77378	1.52818	1.48517	1.70413
1.18646	1.76679	1.52109	1.47838	1.69731
1.18708	1.75982	1.51406	1.47155	1.69049
1.18769	1.75284	1.50709	1.46472	1.68367
1.18831	1.74585	1.50003	1.4578	1.67684
1.18892	1.73883	1.49299	1.45083	1.67001
1.18954	1.73178	1.4859	1.4439	1.66317
1.19015	1.72472	1.47887	1.43703	1.65634
1.19077	1.71765	1.4719	1.4301	1.64949
1.19139	1.71058	1.46496	1.42317	1.64265
1.192	1.7035	1.45801	1.41623	1.6358
1.19262	1.69644	1.4511	1.40922	1.62895
1.19323	1.68935	1.4441	1.40219	1.62209
1.19385	1.68227	1.43702	1.39515	1.61524
1.19446	1.67522	1.42998	1.38811	1.60837
1.19508	1.66816	1.42303	1.38103	1.60151
1.19569	1.66109	1.41608	1.37385	1.59464
1.19631	1.65402	1.40907	1.36671	1.58777
1.19692	1.64695	1.40208	1.35955	1.58089
1.19754	1.63988	1.39496	1.35242	1.57401
1.19815	1.6328	1.38781	1.34524	1.56713
1.19877	1.62573	1.38068	1.33813	1.56024
1.19939	1.61865	1.37346	1.33095	1.55336
1.2	1.61156	1.36641	1.3238	1.54646
1.20062	1.60448	1.35934	1.31673	1.53957
1.20123	1.59739	1.35227	1.30977	1.53267
1.20185	1.5903	1.34521	1.3028	1.52577
1.20246	1.58321	1.33834	1.29578	1.51886
1.20308	1.5761	1.33151	1.28873	1.51196
1.20369	1.56898	1.32463	1.2817	1.50504
1.20431	1.56188	1.31758	1.27464	1.49813
1.20492	1.55479	1.31055	1.26754	1.49121
1.20554	1.54769	1.30355	1.26041	1.48429
1.20615	1.54059	1.29672	1.2533	1.47737
1.20677	1.53349	1.28996	1.24628	1.47044
1.20739	1.52637	1.28316	1.2393	1.46351
1.208	1.51924	1.27634	1.23224	1.45658
1.20862	1.51212	1.26951	1.22511	1.44964
1.20923	1.50503	1.26254	1.21798	1.4427
1.20985	1.49796	1.25571	1.2109	1.43576
1.21046	1.49089	1.24887	1.20383	1.42881
1.21108	1.48381	1.24204	1.19677	1.42187
1.21169	1.47673	1.23514	1.18983	1.41491
1.21231	1.46962	1.2282	1.18288	1.40796
1.21292	1.46251	1.22123	1.1759	1.401
1.21354	1.45541	1.21423	1.16884	1.39404
1.21415	1.4483	1.20727	1.16176	1.38708
1.21477	1.44119	1.20016	1.15465	1.38011
1.21539	1.43407	1.19306	1.14757	1.37314
1.216	1.42696	1.18597	1.14044	1.36617
1.21662	1.41984	1.17898	1.13338	1.3592
1.21723	1.41271	1.17205	1.12642	1.35222
1.21785	1.40558	1.16507	1.11948	1.34524
1.21846	1.39844	1.15806	1.11252	1.33826
1.21908	1.39129	1.15104	1.10545	1.33127
1.21969	1.38411	1.14388	1.09834	1.32428
1.22031	1.37693	1.13681	1.09131	1.31729
1.22092	1.36974	1.12973	1.08432	1.3103
1.22154	1.36256	1.1226	1.07741	1.3033
1.22215	1.35537	1.11554	1.07046	1.2963
1.22277	1.34819	1.10846	1.06347	1.2893
1.22339	1.34101	1.10143	1.05653	1.28229
1.224	1.33382	1.09444	1.04949	1.27528
1.22462	1.32662	1.08718	1.0424	1.26827
1.22523	1.31945	1.07992	1.03528	1.26126
1.22585	1.31227	1.07263	1.02817	1.25424
1.22646	1.30508	1.0653	1.02106	1.24722
1.22708	1.29791	1.05784	1.01399	1.2402
1.22769	1.29075	1.05029	1.00695	1.23318
1.22831	1.28358	1.04263	1.00001	1.22615
[truncated: 6,129 more rows]

## Sheet: Fig 19
Fig 19. Sinusoidal Signal Error Curve
Time	PID	RAC	DBO-DO-RAC
S	MM	MM	MM
0	0.000985359	-0.09836	-0.14874
0.000615	0.00071	-0.09845	-0.14859
0.00123	0.00043	-0.09856	-0.14844
0.00185	0.00012	-0.09855	-0.14829
0.00246	-9e-05	-0.09848	-0.14815
0.00308	-0.00015	-0.09839	-0.14802
0.00369	-0.00017	-0.09826	-0.14787
0.00431	-0.00013	-0.09817	-0.14772
0.00492	-0.00011	-0.09807	-0.14757
0.00554	0.0001	-0.09813	-0.14742
0.00615	0.00022	-0.0982	-0.14727
0.00677	-0.0451	-0.10104	-0.13234
0.00738	-0.04492	-0.10071	-0.13168
0.008	-0.04475	-0.10039	-0.13103
0.00862	-0.04458	-0.10007	-0.13039
0.00923	-0.04442	-0.09976	-0.12976
0.00985	-0.04425	-0.09944	-0.12912
0.01046	-0.04409	-0.09913	-0.1285
0.01108	-0.04394	-0.09883	-0.12788
0.01169	-0.04379	-0.09853	-0.12727
0.01231	-0.04364	-0.09822	-0.12665
0.01292	-0.04349	-0.09793	-0.12605
0.01354	-0.04335	-0.09763	-0.12544
0.01415	-0.04321	-0.09735	-0.12485
0.01477	-0.04307	-0.09706	-0.12425
0.01538	-0.04294	-0.09678	-0.12367
0.016	-0.04281	-0.0965	-0.12308
0.01662	-0.04269	-0.09623	-0.12251
0.01723	-0.04256	-0.09596	-0.12194
0.01785	-0.04243	-0.09569	-0.12137
0.01846	-0.04231	-0.09542	-0.1208
0.01908	-0.04221	-0.09516	-0.12025
0.01969	-0.04209	-0.0949	-0.1197
0.02031	-0.04198	-0.09465	-0.11915
0.02092	-0.04188	-0.09439	-0.1186
0.02154	-0.04177	-0.09415	-0.11806
0.02215	-0.04167	-0.0939	-0.11753
0.02277	-0.04158	-0.09366	-0.117
0.02338	-0.04149	-0.09342	-0.11648
0.024	-0.04139	-0.09318	-0.11595
0.02462	-0.0413	-0.09295	-0.11543
0.02523	-0.04122	-0.09272	-0.11493
0.02585	-0.04113	-0.09249	-0.11441
0.02646	-0.04106	-0.09227	-0.11392
0.02708	-0.04097	-0.09205	-0.11341
0.02769	-0.04091	-0.09184	-0.11293
0.02831	-0.04083	-0.09162	-0.11243
0.02892	-0.04076	-0.0914	-0.11195
0.02954	-0.0407	-0.0912	-0.11148
0.03015	-0.04064	-0.091	-0.111
0.03077	-0.04058	-0.0908	-0.11053
0.03138	-0.04052	-0.0906	-0.11006
0.032	-0.04047	-0.0904	-0.1096
0.03262	-0.04041	-0.0902	-0.10914
0.03323	-0.04036	-0.09001	-0.10869
0.03385	-0.04032	-0.08983	-0.10824
0.03446	-0.04027	-0.08964	-0.10779
0.03508	-0.04024	-0.08947	-0.10736
0.03569	-0.04019	-0.08928	-0.10692
0.03631	-0.04015	-0.0891	-0.10648
0.03692	-0.04013	-0.08894	-0.10607
0.03754	-0.0401	-0.08877	-0.10564
0.03815	-0.04007	-0.0886	-0.10522
0.03877	-0.04004	-0.08844	-0.10481
0.03938	-0.04002	-0.08828	-0.1044
0.04	-0.04	-0.08811	-0.10399
0.04062	-0.03998	-0.08796	-0.10359
0.04123	-0.03997	-0.08781	-0.1032
0.04185	-0.03995	-0.08766	-0.1028
0.04246	-0.03994	-0.08751	-0.10241
0.04308	-0.03994	-0.08737	-0.10203
0.04369	-0.03993	-0.08723	-0.10165
0.04431	-0.03993	-0.08709	-0.10128
0.04492	-0.03993	-0.08695	-0.1009
0.04554	-0.03992	-0.08681	-0.10053
0.04615	-0.03993	-0.08668	-0.10017
0.04677	-0.03994	-0.08656	-0.09981
0.04738	-0.03995	-0.08643	-0.09945
0.048	-0.03995	-0.0863	-0.0991
0.04862	-0.03997	-0.08619	-0.09876
0.04923	-0.03999	-0.08607	-0.09841
0.04985	-0.04001	-0.08595	-0.09807
0.05046	-0.04003	-0.08584	-0.09774
0.05108	-0.04005	-0.08572	-0.0974
0.05169	-0.04007	-0.08562	-0.09708
0.05231	-0.0401	-0.08551	-0.09675
0.05292	-0.04013	-0.08541	-0.09644
0.05354	-0.04016	-0.08531	-0.09612
0.05415	-0.04019	-0.08521	-0.09581
0.05477	-0.04023	-0.08511	-0.0955
0.05538	-0.04027	-0.08502	-0.0952
0.056	-0.0403	-0.08492	-0.09489
0.05662	-0.04035	-0.08484	-0.0946
0.05723	-0.04039	-0.08475	-0.0943
0.05785	-0.04045	-0.08467	-0.09402
0.05846	-0.04049	-0.08459	-0.09373
0.05908	-0.04054	-0.08451	-0.09345
0.05969	-0.0406	-0.08443	-0.09318
0.06031	-0.04065	-0.08435	-0.0929
0.06092	-0.04071	-0.08428	-0.09263
0.06154	-0.04076	-0.08421	-0.09236
0.06215	-0.04082	-0.08414	-0.09209
0.06277	-0.04088	-0.08407	-0.09184
0.06338	-0.04095	-0.08401	-0.09158
0.064	-0.04102	-0.08395	-0.09133
0.06462	-0.04109	-0.08389	-0.09109
0.06523	-0.04116	-0.08383	-0.09084
0.06585	-0.04123	-0.08377	-0.0906
0.06646	-0.04131	-0.08373	-0.09037
0.06708	-0.04139	-0.08368	-0.09013
0.06769	-0.04146	-0.08362	-0.0899
0.06831	-0.04154	-0.08358	-0.08967
0.06892	-0.04162	-0.08353	-0.08945
0.06954	-0.04171	-0.0835	-0.08923
0.07015	-0.04179	-0.08345	-0.08902
0.07077	-0.04188	-0.08342	-0.0888
0.07138	-0.04197	-0.08338	-0.0886
0.072	-0.04205	-0.08334	-0.08839
0.07262	-0.04215	-0.08332	-0.08819
0.07323	-0.04224	-0.08328	-0.08799
0.07385	-0.04234	-0.08325	-0.08779
0.07446	-0.04244	-0.08323	-0.0876
0.07508	-0.04253	-0.0832	-0.08741
0.07569	-0.04264	-0.08318	-0.08723
0.07631	-0.04273	-0.08316	-0.08704
0.07692	-0.04284	-0.08313	-0.08686
0.07754	-0.04294	-0.08312	-0.08669
0.07815	-0.04305	-0.08311	-0.08652
0.07877	-0.04317	-0.0831	-0.08636
0.07938	-0.04327	-0.08308	-0.08619
0.08	-0.04338	-0.08307	-0.08602
0.08062	-0.0435	-0.08306	-0.08586
0.08123	-0.04361	-0.08306	-0.08571
0.08185	-0.04373	-0.08305	-0.08555
0.08246	-0.04385	-0.08305	-0.08541
0.08308	-0.04397	-0.08305	-0.08526
0.08369	-0.04409	-0.08305	-0.08512
0.08431	-0.04421	-0.08306	-0.08498
0.08492	-0.04433	-0.08306	-0.08484
0.08554	-0.04446	-0.08307	-0.08472
0.08615	-0.04459	-0.08307	-0.08458
0.08677	-0.04472	-0.08308	-0.08446
0.08738	-0.04484	-0.08309	-0.08433
0.088	-0.04498	-0.08311	-0.08421
0.08862	-0.0451	-0.08312	-0.08409
0.08923	-0.04524	-0.08313	-0.08398
0.08985	-0.04537	-0.08315	-0.08387
0.09046	-0.04551	-0.08317	-0.08376
0.09108	-0.04565	-0.08319	-0.08365
0.09169	-0.04578	-0.08321	-0.08355
0.09231	-0.04592	-0.08323	-0.08345
0.09292	-0.04607	-0.08326	-0.08335
0.09354	-0.0462	-0.08328	-0.08326
0.09415	-0.04636	-0.08332	-0.08317
0.09477	-0.0465	-0.08335	-0.08308
0.09538	-0.04665	-0.08338	-0.083
0.096	-0.04679	-0.08341	-0.08291
0.09662	-0.04693	-0.08344	-0.08283
0.09723	-0.04708	-0.08347	-0.08275
0.09785	-0.04723	-0.08351	-0.08268
0.09846	-0.04739	-0.08355	-0.08261
0.09908	-0.04754	-0.08358	-0.08254
0.09969	-0.04769	-0.08362	-0.08247
0.10031	-0.04785	-0.08367	-0.08241
0.10092	-0.04801	-0.08371	-0.08236
0.10154	-0.04816	-0.08375	-0.0823
0.10215	-0.04833	-0.08381	-0.08225
0.10277	-0.04848	-0.08385	-0.08219
0.10338	-0.04864	-0.0839	-0.08215
0.104	-0.0488	-0.08394	-0.0821
0.10462	-0.04897	-0.084	-0.08206
0.10523	-0.04912	-0.08404	-0.08201
0.10585	-0.04929	-0.0841	-0.08198
0.10646	-0.04945	-0.08415	-0.08194
0.10708	-0.04961	-0.08421	-0.0819
0.10769	-0.04978	-0.08426	-0.08187
0.10831	-0.04995	-0.08433	-0.08185
0.10892	-0.05012	-0.08438	-0.08182
0.10954	-0.05029	-0.08444	-0.0818
0.11015	-0.05046	-0.0845	-0.08178
0.11077	-0.05063	-0.08457	-0.08177
0.11138	-0.0508	-0.08463	-0.08175
0.112	-0.05098	-0.08469	-0.08174
0.11262	-0.05114	-0.08475	-0.08172
0.11323	-0.05115	-0.08482	-0.08172
0.11385	-0.05124	-0.08489	-0.08171
0.11446	-0.0512	-0.08496	-0.08171
0.11508	-0.05111	-0.08502	-0.08171
0.11569	-0.05106	-0.0851	-0.08172
0.11631	-0.05112	-0.08517	-0.08172
0.11692	-0.05126	-0.08523	-0.08172
0.11754	-0.05144	-0.08531	-0.08173
0.11815	-0.05158	-0.08538	-0.08174
0.11877	-0.0517	-0.08546	-0.08176
0.11938	-0.05184	-0.08553	-0.08177
0.12	-0.05199	-0.08561	-0.0818
0.12062	-0.05228	-0.08569	-0.08182
0.12123	-0.0526	-0.08576	-0.08183
0.12185	-0.05282	-0.08584	-0.08186
0.12246	-0.05288	-0.08592	-0.08189
0.12308	-0.05303	-0.08601	-0.08192
0.12369	-0.05311	-0.08608	-0.08195
0.12431	-0.05323	-0.08616	-0.08198
0.12492	-0.05334	-0.08624	-0.08202
0.12554	-0.05336	-0.08633	-0.08206
0.12615	-0.05338	-0.08641	-0.0821
0.12677	-0.05346	-0.0865	-0.08214
0.12738	-0.0535	-0.08658	-0.08219
0.128	-0.05357	-0.08667	-0.08223
0.12862	-0.05373	-0.08675	-0.08228
0.12923	-0.05383	-0.08684	-0.08234
0.12985	-0.05398	-0.08693	-0.08239
0.13046	-0.05413	-0.08701	-0.08244
0.13108	-0.05429	-0.0871	-0.0825
0.13169	-0.05444	-0.0872	-0.08257
0.13231	-0.05454	-0.08729	-0.08263
0.13292	-0.05483	-0.08737	-0.08268
0.13354	-0.05519	-0.08746	-0.08275
0.13415	-0.0556	-0.08755	-0.08282
0.13477	-0.05608	-0.08765	-0.08289
0.13538	-0.0565	-0.08774	-0.08295
0.136	-0.05695	-0.08784	-0.08304
0.13662	-0.05751	-0.08793	-0.08311
0.13723	-0.05804	-0.08802	-0.08318
0.13785	-0.0586	-0.08811	-0.08326
0.13846	-0.05902	-0.08821	-0.08334
0.13908	-0.05955	-0.08807	-0.08343
0.13969	-0.0602	-0.08799	-0.08351
0.14031	-0.06086	-0.08791	-0.0836
0.14092	-0.06155	-0.08785	-0.08368
0.14154	-0.06226	-0.08777	-0.08377
0.14215	-0.0629	-0.0877	-0.08387
0.14277	-0.06357	-0.08755	-0.08395
0.14338	-0.06422	-0.0873	-0.08406
0.144	-0.06486	-0.08705	-0.08415
0.14462	-0.06553	-0.08691	-0.08425
0.14523	-0.06611	-0.08678	-0.08435
0.14585	-0.06671	-0.08661	-0.08446
0.14646	-0.06731	-0.0864	-0.08456
0.14708	-0.06811	-0.08624	-0.08466
0.14769	-0.06889	-0.08606	-0.08477
0.14831	-0.06969	-0.08595	-0.08488
0.14892	-0.07052	-0.08582	-0.08499
0.14954	-0.07138	-0.08571	-0.0851
0.15015	-0.07229	-0.08566	-0.08522
0.15077	-0.07319	-0.08557	-0.08532
0.15138	-0.07401	-0.08561	-0.08545
0.152	-0.07486	-0.08551	-0.08556
0.15262	-0.07572	-0.08545	-0.08568
0.15323	-0.07653	-0.08535	-0.0858
0.15385	-0.07738	-0.0853	-0.08593
0.15446	-0.07825	-0.08528	-0.08605
0.15508	-0.07912	-0.08521	-0.08618
0.15569	-0.07999	-0.08516	-0.0863
0.15631	-0.0808	-0.08517	-0.08643
0.15692	-0.08167	-0.08509	-0.08656
0.15754	-0.08238	-0.08503	-0.08669
0.15815	-0.08311	-0.08497	-0.08683
0.15877	-0.08381	-0.08494	-0.08696
0.15938	-0.08451	-0.08489	-0.08709
0.16	-0.08522	-0.08488	-0.08723
0.16062	-0.08592	-0.08484	-0.08737
0.16123	-0.08662	-0.08477	-0.08751
0.16185	-0.0873	-0.08474	-0.08766
0.16246	-0.08797	-0.08482	-0.08779
0.16308	-0.08871	-0.08493	-0.08794
0.16369	-0.08946	-0.085	-0.08808
0.16431	-0.09006	-0.08516	-0.08823
0.16492	-0.09051	-0.08529	-0.08838
0.16554	-0.09093	-0.08541	-0.08853
0.16615	-0.09136	-0.08539	-0.08868
0.16677	-0.09179	-0.08537	-0.08883
0.16738	-0.09224	-0.08542	-0.08897
0.168	-0.09273	-0.08554	-0.08913
0.16862	-0.09337	-0.08565	-0.08929
0.16923	-0.09398	-0.08585	-0.08944
0.16985	-0.09461	-0.08601	-0.0896
0.17046	-0.09514	-0.0862	-0.08975
0.17108	-0.09569	-0.08642	-0.08991
0.17169	-0.09619	-0.08665	-0.09007
0.17231	-0.09659	-0.08685	-0.09023
0.17292	-0.09702	-0.08704	-0.0904
0.17354	-0.0974	-0.08731	-0.09056
0.17415	-0.09774	-0.08755	-0.09072
0.17477	-0.09807	-0.08768	-0.09089
0.17538	-0.09839	-0.08779	-0.09106
0.176	-0.09878	-0.08795	-0.09123
0.17662	-0.09925	-0.08801	-0.09139
0.17723	-0.09967	-0.08811	-0.09157
0.17785	-0.10003	-0.08824	-0.09173
0.17846	-0.10042	-0.08848	-0.0919
0.17908	-0.10067	-0.08872	-0.09208
0.17969	-0.10093	-0.08893	-0.09225
0.18031	-0.10119	-0.08912	-0.09243
0.18092	-0.10137	-0.08928	-0.0926
0.18154	-0.10152	-0.0894	-0.09278
0.18215	-0.10169	-0.08954	-0.09295
0.18277	-0.10182	-0.08964	-0.09313
0.18338	-0.10192	-0.08966	-0.09331
0.184	-0.10184	-0.08968	-0.09349
0.18462	-0.10167	-0.08971	-0.09366
0.18523	-0.10145	-0.08977	-0.09385
0.18585	-0.10134	-0.08992	-0.09403
0.18646	-0.10122	-0.09006	-0.09422
0.18708	-0.10114	-0.09019	-0.09439
0.18769	-0.10105	-0.09032	-0.09458
0.18831	-0.10091	-0.09045	-0.09477
0.18892	-0.10078	-0.09069	-0.09495
0.18954	-0.10075	-0.09098	-0.09513
0.19015	-0.10072	-0.09129	-0.09532
0.19077	-0.10061	-0.09159	-0.09551
0.19138	-0.10051	-0.09191	-0.0957
0.192	-0.10037	-0.09224	-0.09589
0.19262	-0.10026	-0.09247	-0.09608
0.19323	-0.09997	-0.09275	-0.09626
0.19385	-0.09968	-0.09305	-0.09646
0.19446	-0.09936	-0.09337	-0.09664
0.19508	-0.09907	-0.09386	-0.09683
0.19569	-0.09874	-0.09443	-0.09703
0.19631	-0.09835	-0.09496	-0.09723
0.19692	-0.09801	-0.0955	-0.09741
0.19754	-0.09752	-0.09603	-0.09761
0.19815	-0.09705	-0.09642	-0.0978
0.19877	-0.0966	-0.0968	-0.098
0.19938	-0.09614	-0.09718	-0.0982
0.2	-0.09568	-0.0976	-0.09839
0.20062	-0.09517	-0.09802	-0.09858
0.20123	-0.09461	-0.09841	-0.09879
0.20185	-0.09398	-0.09873	-0.09898
0.20246	-0.0933	-0.09904	-0.09918
0.20308	-0.09263	-0.09935	-0.09937
0.20369	-0.09211	-0.09968	-0.09958
0.20431	-0.09142	-0.09995	-0.09977
0.20492	-0.0907	-0.10032	-0.09997
0.20554	-0.09018	-0.10057	-0.10016
0.20615	-0.08968	-0.10083	-0.10037
0.20677	-0.08916	-0.10107	-0.10057
0.20738	-0.08867	-0.10119	-0.10077
0.208	-0.08818	-0.10131	-0.10097
0.20862	-0.08793	-0.10153	-0.10117
0.20923	-0.08785	-0.10174	-0.10137
0.20985	-0.08796	-0.10197	-0.10157
0.21046	-0.08793	-0.10223	-0.10177
0.21108	-0.08787	-0.10252	-0.10198
0.21169	-0.08778	-0.10283	-0.10217
0.21231	-0.08776	-0.1031	-0.10238
0.21292	-0.08772	-0.10327	-0.10258
0.21354	-0.08767	-0.10343	-0.10272
0.21415	-0.0875	-0.10367	-0.10285
0.21477	-0.08731	-0.10392	-0.10295
0.21538	-0.08716	-0.10414	-0.10309
0.216	-0.0869	-0.10436	-0.10322
0.21662	-0.08663	-0.10458	-0.10336
0.21723	-0.08625	-0.10471	-0.10348
0.21785	-0.08588	-0.10489	-0.10359
0.21846	-0.08544	-0.10511	-0.1037
0.21908	-0.08499	-0.10538	-0.1038
0.21969	-0.08459	-0.10564	-0.1039
0.22031	-0.08424	-0.10596	-0.10398
0.22092	-0.08391	-0.10622	-0.10405
0.22154	-0.08363	-0.1065	-0.1041
0.22215	-0.08346	-0.10677	-0.10415
0.22277	-0.08333	-0.10703	-0.10418
0.22338	-0.08307	-0.10734	-0.1042
0.224	-0.08301	-0.10771	-0.10421
0.22462	-0.08308	-0.108	-0.10422
0.22523	-0.08318	-0.10839	-0.10425
0.22585	-0.08308	-0.1088	-0.10429
0.22646	-0.08304	-0.10908	-0.10432
0.22708	-0.08314	-0.10935	-0.10438
0.22769	-0.08316	-0.10961	-0.10442
0.22831	-0.08319	-0.10988	-0.10447
0.22892	-0.08334	-0.11012	-0.10451
0.22954	-0.08355	-0.11046	-0.10455
0.23015	-0.08365	-0.11083	-0.10459
0.23077	-0.08376	-0.11116	-0.10463
0.23138	-0.08385	-0.11153	-0.10465
0.232	-0.08395	-0.11193	-0.10467
0.23262	-0.08404	-0.11226	-0.10468
0.23323	-0.08395	-0.11256	-0.10467
0.23385	-0.08379	-0.11291	-0.10465
0.23446	-0.08354	-0.11319	-0.10466
0.23508	-0.08328	-0.11345	-0.10464
0.23569	-0.08306	-0.11368	-0.10462
0.23631	-0.08277	-0.11386	-0.10459
0.23692	-0.08247	-0.11417	-0.10456
0.23754	-0.0822	-0.11449	-0.10454
0.23815	-0.08189	-0.11473	-0.10452
0.23877	-0.08173	-0.11503	-0.1045
0.23938	-0.08158	-0.11535	-0.10446
0.24	-0.08143	-0.11559	-0.10442
0.24062	-0.0814	-0.11586	-0.10438
0.24123	-0.08137	-0.11606	-0.10433
0.24185	-0.08143	-0.11625	-0.10428
0.24246	-0.08152	-0.11638	-0.10423
0.24308	-0.08167	-0.1165	-0.10416
0.24369	-0.08188	-0.11655	-0.10409
0.24431	-0.08203	-0.11649	-0.10406
0.24492	-0.08217	-0.11646	-0.10402
0.24554	-0.08233	-0.11645	-0.104
0.24615	-0.08238	-0.11625	-0.10394
0.24677	-0.08246	-0.11611	-0.10388
0.24738	-0.08254	-0.1159	-0.10382
0.248	-0.08276	-0.11571	-0.10379
0.24862	-0.08266	-0.11549	-0.10373
0.24923	-0.08255	-0.11519	-0.1037
0.24985	-0.08244	-0.1149	-0.10368
0.25046	-0.08258	-0.11467	-0.10365
0.25108	-0.08272	-0.11442	-0.10361
0.25169	-0.08288	-0.11405	-0.10358
0.25231	-0.08314	-0.11376	-0.10353
0.25292	-0.0833	-0.11348	-0.10347
0.25354	-0.08342	-0.11325	-0.1034
0.25415	-0.08355	-0.11314	-0.10335
0.25477	-0.08371	-0.11295	-0.10331
0.25538	-0.08392	-0.11276	-0.10328
0.256	-0.08414	-0.11261	-0.10325
0.25662	-0.08435	-0.1125	-0.10322
0.25723	-0.08454	-0.11233	-0.10318
0.25785	-0.08471	-0.11217	-0.10315
0.25846	-0.08488	-0.11213	-0.10313
0.25908	-0.08501	-0.1121	-0.10308
0.25969	-0.0851	-0.11216	-0.10304
0.26031	-0.08516	-0.11218	-0.10299
0.26092	-0.08528	-0.11219	-0.10296
0.26154	-0.08537	-0.11223	-0.10292
0.26215	-0.08532	-0.11229	-0.10289
0.26277	-0.08537	-0.11245	-0.10285
0.26338	-0.08553	-0.11251	-0.10281
0.264	-0.0857	-0.11264	-0.10276
0.26462	-0.08584	-0.11275	-0.10272
0.26523	-0.08593	-0.11292	-0.10268
0.26585	-0.08609	-0.11312	-0.10265
0.26646	-0.0863	-0.11323	-0.10262
0.26708	-0.08658	-0.11346	-0.10259
0.26769	-0.08681	-0.11374	-0.1026
0.26831	-0.08703	-0.11393	-0.10262
0.26892	-0.08727	-0.11416	-0.10266
0.26954	-0.08754	-0.11438	-0.10269
0.27015	-0.08788	-0.1146	-0.10272
0.27077	-0.08819	-0.11491	-0.10277
0.27138	-0.08851	-0.11521	-0.10281
0.272	-0.08884	-0.11552	-0.10285
0.27262	-0.08915	-0.11588	-0.10291
0.27323	-0.08968	-0.11626	-0.10296
0.27385	-0.09012	-0.11666	-0.10302
0.27446	-0.09055	-0.11704	-0.10308
0.27508	-0.09099	-0.11733	-0.10316
0.27569	-0.09145	-0.11769	-0.10323
0.27631	-0.09192	-0.11813	-0.10333
0.27692	-0.09237	-0.11862	-0.10342
0.27754	-0.09286	-0.11907	-0.10348
0.27815	-0.09325	-0.11953	-0.10356
0.27877	-0.09361	-0.12002	-0.10366
0.27938	-0.09393	-0.12051	-0.10375
0.28	-0.09425	-0.12102	-0.10382
0.28062	-0.09455	-0.12159	-0.10388
0.28123	-0.09486	-0.12217	-0.10396
0.28185	-0.09518	-0.12271	-0.10403
0.28246	-0.09549	-0.12332	-0.10411
0.28308	-0.09581	-0.12389	-0.10421
0.28369	-0.09613	-0.12446	-0.10431
0.28431	-0.0965	-0.12498	-0.10442
0.28492	-0.09684	-0.12546	-0.10455
0.28554	-0.09722	-0.12592	-0.1047
0.28615	-0.09763	-0.12633	-0.10484
0.28677	-0.09821	-0.12667	-0.10498
0.28738	-0.09872	-0.12707	-0.10512
0.288	-0.09915	-0.1275	-0.10527
0.28862	-0.09957	-0.12783	-0.10541
0.28923	-0.10006	-0.12807	-0.10555
0.28985	-0.10058	-0.12827	-0.10572
0.29046	-0.10116	-0.12848	-0.10587
0.29108	-0.10166	-0.12858	-0.10601
0.29169	-0.10204	-0.12866	-0.10618
0.29231	-0.10245	-0.12866	-0.10635
0.29292	-0.10286	-0.12866	-0.1065
0.29354	-0.10329	-0.1286	-0.10665
0.29415	-0.10362	-0.12859	-0.10679
0.29477	-0.1039	-0.12854	-0.10691
0.29538	-0.10427	-0.12845	-0.10706
0.296	-0.10456	-0.12839	-0.10724
0.29662	-0.1048	-0.12842	-0.10742
0.29723	-0.10507	-0.12846	-0.10762
0.29785	-0.10525	-0.12839	-0.10781
0.29846	-0.10543	-0.12822	-0.10801
0.29908	-0.1056	-0.1281	-0.10821
0.29969	-0.10574	-0.12798	-0.10841
0.30031	-0.10597	-0.12786	-0.10861
0.30092	-0.1062	-0.12774	-0.10881
0.30154	-0.10636	-0.1277	-0.109
0.30215	-0.10653	-0.12766	-0.1092
0.30277	-0.10676	-0.12764	-0.10939
0.30338	-0.10698	-0.12766	-0.10958
0.304	-0.10719	-0.1276	-0.10978
0.30462	-0.10738	-0.12756	-0.10996
0.30523	-0.10774	-0.12749	-0.11013
0.30585	-0.10811	-0.12745	-0.11031
0.30646	-0.10845	-0.12744	-0.1105
0.30708	-0.10884	-0.12743	-0.11069
0.30769	-0.10927	-0.1274	-0.11088
0.30831	-0.10966	-0.12738	-0.11105
0.30892	-0.11004	-0.12728	-0.11124
0.30954	-0.11054	-0.12724	-0.11143
0.31015	-0.111	-0.12734	-0.11161
0.31077	-0.11144	-0.12761	-0.11181
0.31138	-0.11186	-0.12789	-0.11199
0.312	-0.11242	-0.12813	-0.11217
0.31262	-0.11301	-0.12839	-0.11233
0.31323	-0.11368	-0.12877	-0.11251
0.31385	-0.11432	-0.12915	-0.11268
0.31446	-0.11496	-0.12954	-0.11285
0.31508	-0.11545	-0.12988	-0.11303
0.31569	-0.11596	-0.13028	-0.11316
0.31631	-0.11652	-0.13079	-0.11332
0.31692	-0.11703	-0.13129	-0.11347
0.31754	-0.11749	-0.13185	-0.11363
0.31815	-0.11792	-0.13242	-0.11378
0.31877	-0.11836	-0.13301	-0.11395
0.31938	-0.11879	-0.13362	-0.11409
0.32	-0.1192	-0.13423	-0.11423
0.32062	-0.11961	-0.13484	-0.11439
0.32123	-0.12004	-0.13546	-0.11456
0.32185	-0.12038	-0.13605	-0.11471
0.32246	-0.12079	-0.13661	-0.11483
0.32308	-0.12122	-0.13722	-0.11498
0.32369	-0.12163	-0.13786	-0.11512
0.32431	-0.12197	-0.13846	-0.11527
0.32492	-0.12219	-0.13909	-0.11542
0.32554	-0.12237	-0.13964	-0.11558
0.32615	-0.12253	-0.1402	-0.11574
0.32677	-0.12271	-0.14079	-0.11589
0.32738	-0.12285	-0.14132	-0.11605
0.328	-0.12307	-0.14181	-0.1162
0.32862	-0.12329	-0.14231	-0.11634
0.32923	-0.12351	-0.14282	-0.11648
0.32985	-0.12352	-0.14329	-0.1166
0.33046	-0.12359	-0.1438	-0.11676
0.33108	-0.12368	-0.14425	-0.1169
0.33169	-0.12381	-0.14473	-0.11706
0.33231	-0.12386	-0.14523	-0.11721
0.33292	-0.12393	-0.14569	-0.11734
0.33354	-0.12398	-0.14618	-0.11748
0.33415	-0.12382	-0.14665	-0.11762
0.33477	-0.12359	-0.14713	-0.11775
0.33538	-0.12336	-0.14753	-0.11792
0.336	-0.12321	-0.14787	-0.11807
0.33662	-0.12307	-0.14823	-0.11821
0.33723	-0.12292	-0.14857	-0.11835
0.33785	-0.12266	-0.14896	-0.11849
0.33846	-0.12238	-0.14934	-0.11864
0.33908	-0.12221	-0.14972	-0.11879
0.33969	-0.12209	-0.15016	-0.11893
0.34031	-0.12197	-0.15059	-0.11907
0.34092	-0.12183	-0.15099	-0.1192
0.34154	-0.12174	-0.15136	-0.11935
0.34215	-0.1217	-0.15179	-0.1195
0.34277	-0.12169	-0.15215	-0.11964
0.34338	-0.12177	-0.15249	-0.11977
0.344	-0.12186	-0.15281	-0.11991
0.34462	-0.12198	-0.15311	-0.12004
0.34523	-0.12218	-0.15344	-0.12016
0.34585	-0.12243	-0.15379	-0.12024
0.34646	-0.12278	-0.15416	-0.12031
0.34708	-0.12312	-0.15466	-0.12039
0.34769	-0.12345	-0.15521	-0.12045
0.34831	-0.12369	-0.15573	-0.12051
0.34892	-0.12406	-0.15628	-0.12057
0.34954	-0.12441	-0.15682	-0.12064
0.35015	-0.12478	-0.15737	-0.12072
0.35077	-0.12519	-0.15789	-0.12078
0.35138	-0.12563	-0.15829	-0.12086
0.352	-0.1262	-0.15865	-0.12094
0.35262	-0.12674	-0.15901	-0.12104
0.35323	-0.12727	-0.15939	-0.12114
0.35385	-0.12784	-0.15978	-0.12124
0.35446	-0.12841	-0.16012	-0.12133
0.35508	-0.12887	-0.16053	-0.12141
0.35569	-0.12929	-0.16087	-0.12148
0.35631	-0.12971	-0.16121	-0.12157
0.35692	-0.13022	-0.16156	-0.12167
0.35754	-0.13074	-0.16189	-0.12176
0.35815	-0.1313	-0.16218	-0.12184
0.35877	-0.13212	-0.16248	-0.12193
0.35938	-0.13295	-0.16265	-0.12202
0.36	-0.13379	-0.16266	-0.1221
0.36062	-0.13441	-0.16265	-0.12217
0.36123	-0.13491	-0.16255	-0.12224
0.36185	-0.13535	-0.16249	-0.12231
0.36246	-0.13579	-0.16236	-0.12238
0.36308	-0.13617	-0.16235	-0.12244
0.36369	-0.13644	-0.16244	-0.1225
0.36431	-0.13661	-0.16249	-0.12256
0.36492	-0.13678	-0.16255	-0.12261
0.36554	-0.13701	-0.16264	-0.12265
0.36615	-0.1372	-0.16269	-0.12267
0.36677	-0.13738	-0.16274	-0.12271
0.36738	-0.13753	-0.1628	-0.12275
0.368	-0.13769	-0.16292	-0.12278
0.36862	-0.13782	-0.16309	-0.12281
0.36923	-0.13792	-0.16324	-0.12283
0.36985	-0.13803	-0.16344	-0.12286
0.37046	-0.13803	-0.16363	-0.12288
0.37108	-0.138	-0.16382	-0.12291
0.37169	-0.13793	-0.16399	-0.12295
0.37231	-0.13782	-0.16432	-0.12294
0.37292	-0.13767	-0.16468	-0.12293
0.37354	-0.13744	-0.1651	-0.12293
0.37415	-0.13704	-0.16559	-0.12291
0.37477	-0.13664	-0.16609	-0.1229
0.37538	-0.13622	-0.1665	-0.12288
0.376	-0.13578	-0.16688	-0.12289
0.37662	-0.13529	-0.16719	-0.1229
0.37723	-0.13476	-0.16753	-0.1229
0.37785	-0.13431	-0.16784	-0.1229
0.37846	-0.13379	-0.16814	-0.12288
0.37908	-0.13327	-0.16842	-0.12286
0.37969	-0.13278	-0.1686	-0.12284
0.38031	-0.13231	-0.16875	-0.12284
0.38092	-0.13184	-0.16886	-0.12283
0.38154	-0.13126	-0.16903	-0.1228
0.38215	-0.13052	-0.16913	-0.1228
0.38277	-0.12975	-0.16918	-0.1228
0.38338	-0.12887	-0.16919	-0.12281
0.384	-0.12806	-0.16925	-0.12283
0.38462	-0.12723	-0.16925	-0.12283
0.38523	-0.12662	-0.16922	-0.12285
0.38585	-0.12602	-0.16917	-0.12287
0.38646	-0.12541	-0.1689	-0.12288
0.38708	-0.12479	-0.16862	-0.12289
0.38769	-0.12422	-0.16831	-0.1229
0.38831	-0.12372	-0.16799	-0.1229
0.38892	-0.12329	-0.16772	-0.12289
0.38954	-0.12283	-0.16749	-0.12287
0.39015	-0.12225	-0.1673	-0.12289
0.39077	-0.1217	-0.16714	-0.12291
0.39138	-0.12118	-0.16702	-0.12293
0.392	-0.12058	-0.16703	-0.12297
0.39262	-0.11985	-0.16703	-0.12299
0.39323	-0.11902	-0.16709	-0.12303
0.39385	-0.11814	-0.16709	-0.12307
0.39446	-0.11719	-0.16713	-0.12312
0.39508	-0.11628	-0.16721	-0.12318
0.39569	-0.11531	-0.16724	-0.1232
0.39631	-0.11437	-0.16728	-0.12323
0.39692	-0.11341	-0.16737	-0.12327
0.39754	-0.11256	-0.16748	-0.12329
0.39815	-0.11178	-0.16761	-0.12331
0.39877	-0.11118	-0.16789	-0.12332
0.39938	-0.11042	-0.16818	-0.12334
0.4	-0.10967	-0.1685	-0.12334
0.40062	-0.10892	-0.16887	-0.12335
0.40123	-0.10823	-0.16937	-0.12335
0.40185	-0.10758	-0.16984	-0.12335
0.40246	-0.1069	-0.17029	-0.12336
0.40308	-0.10625	-0.17073	-0.12337
0.40369	-0.10566	-0.17116	-0.12339
0.40431	-0.10506	-0.17155	-0.12339
0.40492	-0.10452	-0.17193	-0.1234
0.40554	-0.10399	-0.17229	-0.12342
0.40615	-0.10345	-0.17262	-0.12344
0.40677	-0.10307	-0.17295	-0.12346
0.40738	-0.10271	-0.1733	-0.12347
0.408	-0.10231	-0.17368	-0.12348
0.40862	-0.10187	-0.17403	-0.12348
0.40923	-0.10149	-0.17438	-0.12348
0.40985	-0.10102	-0.17473	-0.12348
0.41046	-0.10061	-0.17509	-0.1235
0.41108	-0.1004	-0.1754	-0.12351
0.41169	-0.10022	-0.17572	-0.12351
0.41231	-0.10004	-0.17603	-0.12352
0.41292	-0.09982	-0.17632	-0.12349
0.41354	-0.09961	-0.17658	-0.12348
0.41415	-0.09942	-0.17685	-0.12348
0.41477	-0.09935	-0.17713	-0.12347
0.41538	-0.09931	-0.17741	-0.12346
0.416	-0.09939	-0.17767	-0.12346
0.41662	-0.09953	-0.1779	-0.12345
0.41723	-0.09972	-0.1783	-0.12343
0.41785	-0.10015	-0.17863	-0.12341
0.41846	-0.10062	-0.179	-0.12342
0.41908	-0.10114	-0.17933	-0.12341
0.41969	-0.10169	-0.17967	-0.12339
0.42031	-0.10228	-0.18005	-0.12337
0.42092	-0.10288	-0.18042	-0.12334
0.42154	-0.10357	-0.18079	-0.1233
0.42215	-0.10406	-0.18119	-0.12327
0.42277	-0.10439	-0.18157	-0.12325
0.42338	-0.10467	-0.18199	-0.12322
0.424	-0.1051	-0.18242	-0.12318
0.42462	-0.10558	-0.18276	-0.12314
0.42523	-0.10602	-0.18308	-0.12311
0.42585	-0.10635	-0.18343	-0.12308
0.42646	-0.10667	-0.18375	-0.12303
0.42708	-0.10701	-0.18402	-0.12296
0.42769	-0.10734	-0.18427	-0.1229
0.42831	-0.10763	-0.18447	-0.12282
0.42892	-0.10794	-0.18472	-0.12275
0.42954	-0.10833	-0.18487	-0.12269
0.43015	-0.10873	-0.18506	-0.12262
0.43077	-0.10926	-0.18529	-0.12255
0.43138	-0.10986	-0.18562	-0.12245
0.432	-0.11061	-0.18592	-0.12235
0.43262	-0.11146	-0.18626	-0.12225
0.43323	-0.11228	-0.18662	-0.12215
0.43385	-0.11313	-0.18699	-0.12204
0.43446	-0.11395	-0.18728	-0.12195
0.43508	-0.1148	-0.18762	-0.12188
0.43569	-0.1155	-0.18796	-0.12181
0.43631	-0.11627	-0.18831	-0.12172
0.43692	-0.11709	-0.18872	-0.12164
0.43754	-0.11775	-0.18918	-0.12157
0.43815	-0.11844	-0.18962	-0.1215
0.43877	-0.11908	-0.19002	-0.12141
0.43938	-0.11979	-0.19046	-0.12133
0.44	-0.12045	-0.19096	-0.12128
0.44062	-0.12097	-0.19149	-0.12123
0.44123	-0.12148	-0.19199	-0.12119
0.44185	-0.1219	-0.19267	-0.12116
0.44246	-0.12239	-0.19336	-0.12114
0.44308	-0.12284	-0.19398	-0.12111
0.44369	-0.12326	-0.19454	-0.12107
0.44431	-0.12366	-0.19509	-0.12104
0.44492	-0.12406	-0.19559	-0.12103
0.44554	-0.12444	-0.19608	-0.12102
0.44615	-0.12481	-0.19658	-0.121
0.44677	-0.12538	-0.1971	-0.12101
0.44738	-0.12593	-0.19755	-0.12099
0.448	-0.12654	-0.19804	-0.12099
0.44862	-0.12711	-0.19855	-0.12098
0.44923	-0.12763	-0.19904	-0.12098
0.44985	-0.12825	-0.19955	-0.12098
0.45046	-0.12883	-0.20005	-0.12097
0.45108	-0.12949	-0.20044	-0.12096
0.45169	-0.13011	-0.20094	-0.12095
0.45231	-0.13076	-0.20144	-0.12094
0.45292	-0.13141	-0.20193	-0.12091
0.45354	-0.13208	-0.2024	-0.12089
0.45415	-0.13264	-0.20269	-0.12086
0.45477	-0.13318	-0.20294	-0.12083
0.45538	-0.13363	-0.20319	-0.12079
0.456	-0.13403	-0.20348	-0.12078
0.45662	-0.13427	-0.20375	-0.12077
0.45723	-0.13444	-0.20405	-0.12078
0.45785	-0.13464	-0.20444	-0.12078
0.45846	-0.1348	-0.20478	-0.12078
0.45908	-0.13493	-0.20508	-0.12078
0.45969	-0.13507	-0.20541	-0.12075
0.46031	-0.13531	-0.2056	-0.12072
0.46092	-0.13545	-0.20573	-0.12072
0.46154	-0.13556	-0.20588	-0.12069
0.46215	-0.13596	-0.20606	-0.12066
0.46277	-0.13637	-0.20622	-0.12062
0.46338	-0.13683	-0.2065	-0.1206
0.464	-0.13717	-0.2067	-0.12056
0.46462	-0.13755	-0.20686	-0.12053
0.46523	-0.13787	-0.207	-0.12049
0.46585	-0.13815	-0.20715	-0.12045
0.46646	-0.13854	-0.20728	-0.12041
0.46708	-0.13877	-0.20735	-0.12036
0.46769	-0.13907	-0.20737	-0.12031
0.46831	-0.1394	-0.20735	-0.12026
0.46892	-0.13971	-0.20733	-0.12023
0.46954	-0.14002	-0.2073	-0.1202
0.47015	-0.14032	-0.20716	-0.12016
0.47077	-0.14063	-0.20707	-0.12011
0.47138	-0.14101	-0.20699	-0.12007
0.472	-0.14147	-0.20689	-0.12001
0.47262	-0.14195	-0.20692	-0.11995
0.47323	-0.14246	-0.20697	-0.1199
0.47385	-0.14299	-0.20695	-0.11987
0.47446	-0.14347	-0.20687	-0.11984
0.47508	-0.14406	-0.20674	-0.11982
0.47569	-0.14471	-0.20657	-0.1198
0.47631	-0.14536	-0.20641	-0.11977
0.47692	-0.14604	-0.20628	-0.1197
0.47754	-0.14669	-0.20618	-0.11966
0.47815	-0.14738	-0.20611	-0.1196
0.47877	-0.14817	-0.20613	-0.11953
0.47938	-0.14897	-0.20622	-0.11946
0.48	-0.14975	-0.20632	-0.11937
0.48062	-0.1505	-0.20645	-0.11928
0.48123	-0.15127	-0.20654	-0.11918
0.48185	-0.1521	-0.20666	-0.11909
0.48246	-0.15305	-0.20682	-0.119
0.48308	-0.15398	-0.20694	-0.11891
0.48369	-0.15496	-0.20708	-0.1188
0.48431	-0.15592	-0.20728	-0.11869
0.48492	-0.15678	-0.20746	-0.11857
0.48554	-0.15767	-0.20761	-0.11847
0.48615	-0.15858	-0.20782	-0.11835
0.48677	-0.15937	-0.20803	-0.11824
0.48738	-0.16009	-0.20829	-0.11813
0.488	-0.16081	-0.20857	-0.11801
0.48862	-0.16153	-0.20878	-0.1179
0.48923	-0.16226	-0.20889	-0.11778
0.48985	-0.16307	-0.20912	-0.11768
0.49046	-0.16397	-0.20931	-0.11759
0.49108	-0.1649	-0.20943	-0.11749
0.49169	-0.1659	-0.20959	-0.11738
0.49231	-0.16692	-0.20977	-0.11728
0.49292	-0.16794	-0.20987	-0.11718
0.49354	-0.16895	-0.21006	-0.11709
0.49415	-0.16997	-0.21023	-0.11698
0.49477	-0.17098	-0.21027	-0.11686
0.49538	-0.17198	-0.21025	-0.11675
0.496	-0.17303	-0.21022	-0.11665
0.49662	-0.17407	-0.21005	-0.11656
0.49723	-0.17513	-0.20984	-0.11648
0.49785	-0.17621	-0.20969	-0.11639
0.49846	-0.17738	-0.20952	-0.11632
0.49908	-0.1785	-0.20934	-0.11628
0.49969	-0.17958	-0.2092	-0.11624
0.50031	-0.18057	-0.20903	-0.1162
0.50092	-0.18159	-0.20892	-0.11617
0.50154	-0.18258	-0.20889	-0.11615
0.50215	-0.1836	-0.20874	-0.11615
0.50277	-0.18457	-0.20858	-0.11614
0.50338	-0.18546	-0.20839	-0.11611
0.504	-0.18633	-0.20823	-0.11613
0.50462	-0.1872	-0.20806	-0.11614
0.50523	-0.1881	-0.20804	-0.11614
0.50585	-0.189	-0.20799	-0.11613
0.50646	-0.18996	-0.20801	-0.11613
0.50708	-0.1908	-0.20815	-0.11613
0.50769	-0.19174	-0.20841	-0.11616
0.50831	-0.19267	-0.20866	-0.11615
0.50892	-0.1936	-0.20901	-0.11611
0.50954	-0.19452	-0.20944	-0.11607
0.51015	-0.19542	-0.20982	-0.11604
0.51077	-0.19627	-0.21023	-0.116
0.51138	-0.19712	-0.21063	-0.11594
0.512	-0.19806	-0.211	-0.11589
0.51262	-0.19901	-0.21145	-0.11583
0.51323	-0.19998	-0.21191	-0.11579
0.51385	-0.2008	-0.21232	-0.11577
0.51446	-0.20162	-0.21281	-0.11573
0.51508	-0.20243	-0.21325	-0.11569
0.51569	-0.20322	-0.21366	-0.11566
0.51631	-0.20394	-0.21408	-0.11564
0.51692	-0.20471	-0.21452	-0.11564
0.51754	-0.20543	-0.21491	-0.11562
0.51815	-0.20616	-0.21529	-0.11563
0.51877	-0.20693	-0.21561	-0.11564
0.51938	-0.20765	-0.21589	-0.11564
0.52	-0.20836	-0.21626	-0.11565
0.52062	-0.20896	-0.2167	-0.11567
0.52123	-0.20955	-0.21709	-0.11568
0.52185	-0.21017	-0.21744	-0.11572
0.52246	-0.21072	-0.21772	-0.11575
0.52308	-0.21118	-0.21802	-0.11582
0.52369	-0.21167	-0.21836	-0.11589
0.52431	-0.21223	-0.21876	-0.11596
0.52492	-0.21274	-0.21908	-0.11604
0.52554	-0.21314	-0.21943	-0.11611
0.52615	-0.21345	-0.21978	-0.11618
0.52677	-0.21367	-0.22018	-0.11624
0.52738	-0.21387	-0.22062	-0.1163
0.528	-0.21391	-0.221	-0.11639
0.52862	-0.21389	-0.22141	-0.11647
0.52923	-0.21385	-0.2218	-0.11654
0.52985	-0.21377	-0.22219	-0.11661
0.53046	-0.21371	-0.22257	-0.11673
0.53108	-0.21359	-0.22299	-0.11683
0.53169	-0.21344	-0.22344	-0.11694
0.53231	-0.21327	-0.22377	-0.11706
0.53292	-0.21311	-0.22403	-0.11718
0.53354	-0.21289	-0.22438	-0.11729
0.53415	-0.21269	-0.22476	-0.11738
0.53477	-0.21244	-0.22525	-0.1175
0.53538	-0.21224	-0.22567	-0.11761
0.536	-0.212	-0.22605	-0.11769
0.53662	-0.21172	-0.22641	-0.11779
0.53723	-0.21148	-0.22679	-0.11789
0.53785	-0.21119	-0.22712	-0.11799
0.53846	-0.21101	-0.22752	-0.11808
0.53908	-0.21085	-0.2279	-0.11817
0.53969	-0.21067	-0.2283	-0.11828
0.54031	-0.21049	-0.22881	-0.11838
0.54092	-0.21027	-0.22927	-0.11846
0.54154	-0.20996	-0.22971	-0.11855
0.54215	-0.20967	-0.2301	-0.11865
0.54277	-0.20939	-0.23048	-0.11875
0.54338	-0.20904	-0.2308	-0.11882
0.544	-0.20867	-0.23105	-0.11889
0.54462	-0.2083	-0.23129	-0.11897
0.54523	-0.20796	-0.23144	-0.11909
0.54585	-0.20769	-0.23151	-0.1192
0.54646	-0.20737	-0.23156	-0.11933
0.54708	-0.20709	-0.23168	-0.11946
0.54769	-0.20697	-0.23182	-0.11958
0.54831	-0.20687	-0.23195	-0.11972
0.54892	-0.20674	-0.23206	-0.11986
0.54954	-0.20659	-0.23217	-0.12
0.55015	-0.20659	-0.23225	-0.12015
0.55077	-0.20665	-0.23229	-0.12028
0.55138	-0.2067	-0.23229	-0.12041
0.552	-0.20679	-0.23234	-0.12054
0.55262	-0.20699	-0.23237	-0.12066
0.55323	-0.20725	-0.23235	-0.12077
0.55385	-0.20753	-0.23234	-0.12089
0.55446	-0.20778	-0.23243	-0.12102
0.55508	-0.20798	-0.23252	-0.12112
0.55569	-0.20809	-0.23264	-0.12123
0.55631	-0.20817	-0.23282	-0.12133
0.55692	-0.20821	-0.23307	-0.12143
0.55754	-0.20819	-0.23347	-0.12153
0.55815	-0.20821	-0.23388	-0.12164
0.55877	-0.20806	-0.2344	-0.12174
0.55938	-0.20791	-0.23489	-0.12182
0.56	-0.20767	-0.23537	-0.12187
0.56062	-0.20734	-0.23589	-0.12192
0.56123	-0.20701	-0.23654	-0.12198
0.56185	-0.20664	-0.23721	-0.12205
0.56246	-0.20623	-0.23793	-0.12212
0.56308	-0.20583	-0.23872	-0.1222
0.56369	-0.20535	-0.23948	-0.12227
0.56431	-0.20483	-0.24017	-0.12235
0.56492	-0.20429	-0.24082	-0.12242
0.56554	-0.20372	-0.24153	-0.1225
0.56615	-0.20317	-0.24234	-0.1226
0.56677	-0.20267	-0.24307	-0.12268
0.56738	-0.20214	-0.24377	-0.12275
0.568	-0.20159	-0.24443	-0.12281
0.56862	-0.20109	-0.24509	-0.12289
0.56923	-0.20061	-0.24581	-0.12296
0.56985	-0.20009	-0.24648	-0.12302
0.57046	-0.19948	-0.24714	-0.12308
0.57108	-0.19888	-0.24769	-0.12314
0.57169	-0.1982	-0.24823	-0.12321
0.57231	-0.19721	-0.24876	-0.12326
0.57292	-0.19619	-0.24931	-0.12331
0.57354	-0.19509	-0.24972	-0.12332
0.57415	-0.19404	-0.25013	-0.12335
0.57477	-0.1929	-0.25049	-0.12338
0.57538	-0.19176	-0.25073	-0.12339
0.576	-0.19069	-0.251	-0.12341
0.57662	-0.18962	-0.25125	-0.12344
0.57723	-0.18859	-0.25157	-0.12346
0.57785	-0.18765	-0.25194	-0.12348
0.57846	-0.18672	-0.25218	-0.12348
0.57908	-0.18582	-0.25241	-0.12349
0.57969	-0.18493	-0.25272	-0.1235
0.58031	-0.18409	-0.25303	-0.12354
0.58092	-0.18336	-0.25332	-0.12356
0.58154	-0.18252	-0.25351	-0.12358
0.58215	-0.18169	-0.2538	-0.1236
0.58277	-0.18085	-0.25407	-0.12363
0.58338	-0.18016	-0.25437	-0.12364
0.584	-0.17958	-0.25466	-0.12365
0.58462	-0.17903	-0.25492	-0.12364
0.58523	-0.17864	-0.25518	-0.12364
0.58585	-0.17824	-0.25551	-0.12365
0.58646	-0.17787	-0.25585	-0.12364
0.58708	-0.17757	-0.25624	-0.12363
0.58769	-0.17742	-0.25664	-0.12362
0.58831	-0.17732	-0.25702	-0.1236
0.58892	-0.17725	-0.25745	-0.12358
0.58954	-0.17719	-0.25781	-0.12358
0.59015	-0.17723	-0.25812	-0.12357
0.59077	-0.17726	-0.25845	-0.12357
0.59138	-0.17726	-0.25876	-0.12356
0.592	-0.17733	-0.25902	-0.12355
0.59262	-0.17742	-0.25933	-0.12354
0.59323	-0.17752	-0.25965	-0.12354
0.59385	-0.17763	-0.25993	-0.12352
0.59446	-0.17774	-0.26005	-0.1235
0.59508	-0.17793	-0.26023	-0.12349
0.59569	-0.1781	-0.26035	-0.12348
0.59631	-0.17838	-0.26049	-0.12349
0.59692	-0.17879	-0.26067	-0.12348
0.59754	-0.17927	-0.26088	-0.12347
0.59815	-0.17973	-0.261	-0.12343
0.59877	-0.18004	-0.26112	-0.12338
0.59938	-0.18042	-0.26123	-0.12332
0.6	-0.18079	-0.26133	-0.12325
0.60062	-0.18116	-0.26151	-0.12319
0.60123	-0.18154	-0.26167	-0.12311
0.60185	-0.18181	-0.26186	-0.12303
0.60246	-0.18199	-0.26201	-0.12295
0.60308	-0.18214	-0.26217	-0.12284
0.60369	-0.18235	-0.26234	-0.12274
0.60431	-0.18256	-0.26242	-0.12264
0.60492	-0.18287	-0.26236	-0.12254
0.60554	-0.18312	-0.2623	-0.12243
0.60615	-0.18351	-0.2623	-0.12232
0.60677	-0.18411	-0.2624	-0.12222
0.60738	-0.18478	-0.2624	-0.1221
0.608	-0.18546	-0.2625	-0.12198
0.60862	-0.18605	-0.2626	-0.12184
0.60923	-0.18666	-0.26264	-0.12172
0.60985	-0.18727	-0.26267	-0.12161
0.61046	-0.18788	-0.26265	-0.1215
0.61108	-0.18851	-0.26263	-0.12137
0.61169	-0.18909	-0.2626	-0.12124
0.61231	-0.18961	-0.26245	-0.12109
0.61292	-0.19015	-0.26224	-0.12091
0.61354	-0.19071	-0.26202	-0.12072
0.61415	-0.19118	-0.26175	-0.12052
0.61477	-0.19153	-0.26149	-0.12031
0.61539	-0.19188	-0.26122	-0.1201
0.616	-0.19221	-0.26099	-0.11989
0.61662	-0.19254	-0.26095	-0.11968
0.61723	-0.19284	-0.26096	-0.11944
0.61785	-0.19317	-0.26093	-0.11918
0.61846	-0.19345	-0.26085	-0.11892
0.61908	-0.19376	-0.26076	-0.11864
0.61969	-0.19398	-0.26076	-0.11835
0.62031	-0.19422	-0.26071	-0.11807
0.62092	-0.19441	-0.26071	-0.1178
0.62154	-0.19462	-0.26077	-0.11753
0.62215	-0.19474	-0.26083	-0.11727
0.62277	-0.19488	-0.26088	-0.11698
0.62339	-0.19531	-0.26091	-0.1167
0.624	-0.19573	-0.26094	-0.11641
0.62462	-0.19615	-0.26125	-0.11611
0.62523	-0.19657	-0.26163	-0.11583
0.62585	-0.19705	-0.26198	-0.11553
0.62646	-0.1976	-0.26245	-0.11522
0.62708	-0.19811	-0.26291	-0.11493
0.62769	-0.19861	-0.26338	-0.11462
0.62831	-0.19898	-0.26385	-0.11432
0.62892	-0.19936	-0.26427	-0.11401
0.62954	-0.19963	-0.26473	-0.11369
0.63015	-0.19988	-0.26522	-0.11337
0.63077	-0.2001	-0.26572	-0.11305
0.63139	-0.20008	-0.26631	-0.1127
0.632	-0.20002	-0.26682	-0.11235
0.63262	-0.19997	-0.26728	-0.11196
0.63323	-0.19992	-0.26771	-0.11159
0.63385	-0.19988	-0.26806	-0.11121
0.63446	-0.19977	-0.26842	-0.11084
0.63508	-0.19966	-0.2688	-0.11047
0.63569	-0.19952	-0.26918	-0.11008
0.63631	-0.19941	-0.26956	-0.10969
0.63692	-0.1992	-0.26979	-0.10932
0.63754	-0.19902	-0.26996	-0.10894
0.63815	-0.19879	-0.27019	-0.10856
0.63877	-0.19864	-0.27038	-0.10818
0.63939	-0.19862	-0.27054	-0.10778
0.64	-0.19865	-0.27072	-0.10738
0.64062	-0.19867	-0.2708	-0.10698
0.64123	-0.19868	-0.27083	-0.10655
0.64185	-0.19871	-0.27087	-0.10612
0.64246	-0.19877	-0.27089	-0.10569
0.64308	-0.19884	-0.27096	-0.10526
0.64369	-0.19886	-0.27108	-0.10482
0.64431	-0.19897	-0.27123	-0.10439
0.64492	-0.199	-0.27143	-0.10393
0.64554	-0.19893	-0.27163	-0.10346
0.64615	-0.19882	-0.27188	-0.10299
0.64677	-0.19881	-0.27204	-0.10253
0.64739	-0.19875	-0.2722	-0.10206
0.648	-0.19859	-0.27233	-0.10159
0.64862	-0.19834	-0.27242	-0.10112
0.64923	-0.19815	-0.27249	-0.10066
0.64985	-0.19789	-0.27256	-0.10021
0.65046	-0.19761	-0.2726	-0.09976
0.65108	-0.19739	-0.27258	-0.09929
0.65169	-0.19729	-0.27259	-0.09882
0.65231	-0.19725	-0.2726	-0.09835
0.65292	-0.19733	-0.27272	-0.09787
0.65354	-0.1974	-0.27284	-0.09741
0.65415	-0.19744	-0.27301	-0.09695
0.65477	-0.19759	-0.27321	-0.09652
0.65539	-0.19775	-0.2734	-0.09608
0.656	-0.19777	-0.27343	-0.09566
0.65662	-0.19779	-0.27342	-0.09525
0.65723	-0.19794	-0.27332	-0.09483
0.65785	-0.19807	-0.27318	-0.09439
0.65846	-0.19821	-0.27297	-0.09394
0.65908	-0.19836	-0.27284	-0.09349
0.65969	-0.19848	-0.27273	-0.09304
0.66031	-0.19861	-0.27268	-0.09262
0.66092	-0.19883	-0.27265	-0.0922
0.66154	-0.19902	-0.27266	-0.0918
0.66215	-0.19921	-0.2726	-0.09137
0.66277	-0.19957	-0.2725	-0.09094
0.66339	-0.19989	-0.2724	-0.09051
0.664	-0.20034	-0.27228	-0.09005
0.66462	-0.20066	-0.27211	-0.0896
0.66523	-0.20097	-0.27194	-0.08914
0.66585	-0.20127	-0.27177	-0.08867
0.66646	-0.20154	-0.27146	-0.08821
0.66708	-0.20173	-0.27109	-0.08774
0.66769	-0.20193	-0.2707	-0.08728
0.66831	-0.20214	-0.27033	-0.08682
0.66892	-0.20235	-0.26995	-0.08635
0.66954	-0.20258	-0.26957	-0.08589
0.67015	-0.20293	-0.2692	-0.08542
0.67077	-0.20327	-0.26884	-0.08493
0.67139	-0.20358	-0.26846	-0.08446
0.672	-0.20385	-0.26802	-0.08399
0.67262	-0.20405	-0.26751	-0.08351
0.67323	-0.20426	-0.26716	-0.08305
0.67385	-0.20435	-0.26678	-0.0826
0.67446	-0.20458	-0.2664	-0.08214
0.67508	-0.20482	-0.266	-0.08165
0.67569	-0.20493	-0.2656	-0.08117
0.67631	-0.20497	-0.26525	-0.08068
0.67692	-0.20491	-0.26491	-0.08019
0.67754	-0.2048	-0.2645	-0.0797
0.67815	-0.20467	-0.2641	-0.07922
0.67877	-0.2046	-0.26368	-0.07873
0.67939	-0.20444	-0.26327	-0.07825
0.68	-0.20425	-0.26284	-0.07776
0.68062	-0.2042	-0.26244	-0.07727
0.68123	-0.2041	-0.26202	-0.07676
0.68185	-0.2039	-0.26163	-0.07629
0.68246	-0.20367	-0.26121	-0.07581
0.68308	-0.20345	-0.26079	-0.0753
0.68369	-0.20326	-0.2604	-0.07481
0.68431	-0.20311	-0.26003	-0.07432
0.68492	-0.20282	-0.25965	-0.0738
0.68554	-0.20242	-0.25909	-0.07331
0.68615	-0.20206	-0.25856	-0.07281
0.68677	-0.20158	-0.25799	-0.07231
0.68739	-0.20095	-0.25741	-0.0718
0.688	-0.20047	-0.25685	-0.07133
0.68862	-0.19982	-0.25622	-0.07084
0.68923	-0.19921	-0.25558	-0.07035
0.68985	-0.19859	-0.25507	-0.06986
0.69046	-0.19792	-0.25458	-0.06935
0.69108	-0.1973	-0.25408	-0.06884
0.69169	-0.19671	-0.25358	-0.06831
0.69231	-0.19616	-0.25311	-0.06778
0.69292	-0.19558	-0.25265	-0.06725
0.69354	-0.19492	-0.25215	-0.06669
0.69415	-0.19428	-0.25166	-0.06616
0.69477	-0.1937	-0.25118	-0.06561
0.69539	-0.19296	-0.25072	-0.06505
0.696	-0.1922	-0.25022	-0.06448
0.69662	-0.19153	-0.24971	-0.06391
0.69723	-0.19076	-0.24917	-0.06327
0.69785	-0.19003	-0.24859	-0.06265
0.69846	-0.18935	-0.24798	-0.06201
0.69908	-0.18858	-0.24737	-0.06138
0.69969	-0.1877	-0.24676	-0.06076
0.70031	-0.18684	-0.24606	-0.06012
0.70092	-0.18603	-0.24539	-0.05948
0.70154	-0.18518	-0.24472	-0.05883
0.70215	-0.18436	-0.24394	-0.05819
0.70277	-0.18352	-0.24308	-0.05754
0.70339	-0.18265	-0.24226	-0.05689
0.704	-0.18169	-0.24141	-0.05624
0.70462	-0.18075	-0.24051	-0.05557
0.70523	-0.17979	-0.23958	-0.05491
0.70585	-0.17883	-0.23856	-0.05425
0.70646	-0.17784	-0.23756	-0.05358
0.70708	-0.17684	-0.23646	-0.0529
0.70769	-0.17586	-0.23527	-0.05224
0.70831	-0.17482	-0.23408	-0.05159
0.70892	-0.17371	-0.23287	-0.05092
0.70954	-0.17278	-0.23165	-0.05027
0.71015	-0.17187	-0.23044	-0.04958
0.71077	-0.17092	-0.22926	-0.0489
0.71139	-0.17003	-0.22804	-0.04822
0.712	-0.1691	-0.22685	-0.04756
0.71262	-0.16807	-0.22572	-0.04688
0.71323	-0.16699	-0.22453	-0.0462
0.71385	-0.16588	-0.22329	-0.04552
0.71446	-0.1648	-0.22196	-0.04485
0.71508	-0.16373	-0.2206	-0.04417
0.71569	-0.16262	-0.21924	-0.04347
0.71631	-0.16149	-0.21789	-0.04278
0.71692	-0.16035	-0.21649	-0.04208
0.71754	-0.15923	-0.21499	-0.04138
0.71815	-0.1582	-0.21359	-0.04069
0.71877	-0.15718	-0.21217	-0.04
0.71939	-0.15609	-0.21079	-0.03928
0.72	-0.15505	-0.20945	-0.03857
0.72062	-0.15395	-0.20816	-0.03789
0.72123	-0.15278	-0.20685	-0.03721
0.72185	-0.1517	-0.20552	-0.03652
0.72246	-0.15056	-0.20419	-0.03583
0.72308	-0.14928	-0.20281	-0.03514
0.72369	-0.14801	-0.20145	-0.03441
0.72431	-0.14679	-0.20017	-0.0337
0.72492	-0.14556	-0.19888	-0.03298
0.72554	-0.14419	-0.19756	-0.03227
0.72615	-0.14286	-0.19627	-0.03157
0.72677	-0.14148	-0.19505	-0.03087
0.72739	-0.14015	-0.19378	-0.03018
0.728	-0.13878	-0.19258	-0.02949
0.72862	-0.13744	-0.19132	-0.02881
0.72923	-0.13608	-0.19011	-0.02812
0.72985	-0.13465	-0.18899	-0.02746
0.73046	-0.13316	-0.18787	-0.02678
0.73108	-0.13161	-0.18677	-0.02611
0.73169	-0.1301	-0.18571	-0.02545
0.73231	-0.12848	-0.18472	-0.02478
0.73292	-0.12675	-0.18374	-0.02412
0.73354	-0.125	-0.18285	-0.02348
0.73415	-0.1232	-0.18195	-0.02284
0.73477	-0.12133	-0.18112	-0.02221
0.73539	-0.11948	-0.18034	-0.02156
0.736	-0.11768	-0.17953	-0.0209
0.73662	-0.11591	-0.17867	-0.02026
0.73723	-0.11409	-0.17783	-0.01962
0.73785	-0.11222	-0.17699	-0.01898
0.73846	-0.11039	-0.17622	-0.01835
0.73908	-0.10855	-0.17549	-0.01772
0.73969	-0.1067	-0.1748	-0.01708
0.74031	-0.10494	-0.17413	-0.01645
0.74092	-0.10316	-0.17351	-0.01582
0.74154	-0.10147	-0.1729	-0.0152
0.74215	-0.09984	-0.17221	-0.01456
0.74277	-0.09816	-0.17156	-0.01393
0.74339	-0.09648	-0.1709	-0.01331
0.744	-0.09478	-0.17019	-0.0127
0.74462	-0.09316	-0.16942	-0.01207
0.74523	-0.09164	-0.16862	-0.01146
0.74585	-0.09019	-0.16781	-0.01084
0.74646	-0.08871	-0.16701	-0.0102
0.74708	-0.08725	-0.16613	-0.00954
0.74769	-0.08592	-0.16523	-0.00887
0.74831	-0.08465	-0.16438	-0.0082
0.74892	-0.08345	-0.16348	-0.00752
0.74954	-0.0823	-0.16252	-0.00682
0.75015	-0.08126	-0.16157	-0.00612
0.75077	-0.08015	-0.16057	-0.00542
0.75139	-0.07906	-0.15948	-0.0047
0.752	-0.07794	-0.15847	-0.00401
0.75262	-0.07692	-0.15741	-0.00331
0.75323	-0.07591	-0.15624	-0.00259
0.75385	-0.07485	-0.15495	-0.00187
0.75446	-0.07391	-0.1537	-0.00114
0.75508	-0.07304	-0.15247	-0.00041
0.75569	-0.07223	-0.15118	0.00034
0.75631	-0.07139	-0.14987	0.00106
0.75692	-0.07065	-0.14854	0.00179
0.75754	-0.07003	-0.14724	0.00256
0.75815	-0.0693	-0.14595	0.00336
0.75877	-0.0686	-0.14464	0.00416
0.75939	-0.06792	-0.14332	0.00495
0.76	-0.0674	-0.14208	0.00575
0.76062	-0.0668	-0.14091	0.00651
0.76123	-0.06612	-0.13978	0.00729
0.76185	-0.06546	-0.13868	0.00807
0.76246	-0.06485	-0.13753	0.00888
0.76308	-0.06441	-0.13639	0.00969
0.76369	-0.06381	-0.13533	0.01051
0.76431	-0.06331	-0.13421	0.01135
0.76492	-0.06283	-0.13309	0.01217
0.76554	-0.06237	-0.13205	0.01303
0.76615	-0.06181	-0.13112	0.0139
0.76677	-0.06114	-0.1301	0.01479
0.76739	-0.06046	-0.12905	0.01567
0.768	-0.05982	-0.12802	0.01656
0.76862	-0.05905	-0.12705	0.01745
0.76923	-0.05833	-0.12609	0.01835
0.76985	-0.05762	-0.1251	0.01924
0.77046	-0.05692	-0.12407	0.02015
0.77108	-0.05623	-0.12304	0.02104
0.77169	-0.05555	-0.12204	0.02192
0.77231	-0.05495	-0.12094	0.02282
0.77292	-0.05427	-0.11972	0.02372
0.77354	-0.05351	-0.11853	0.02463
0.77415	-0.05279	-0.11736	0.02555
0.77477	-0.05203	-0.11624	0.02646
0.77539	-0.05134	-0.11512	0.02741
0.776	-0.05068	-0.11395	0.02836
0.77662	-0.05004	-0.11278	0.02932
0.77723	-0.04941	-0.11165	0.03028
0.77785	-0.04882	-0.11056	0.03123
0.77846	-0.04827	-0.10946	0.03219
0.77908	-0.04758	-0.10847	0.03314
0.77969	-0.04687	-0.10749	0.03405
0.78031	-0.04616	-0.10656	0.03496
0.78092	-0.04536	-0.10561	0.03589
0.78154	-0.04454	-0.10468	0.03682
0.78215	-0.04372	-0.10374	0.03777
0.78277	-0.04306	-0.10282	0.0387
0.78339	-0.04237	-0.10193	0.03962
0.784	-0.04161	-0.10106	0.04052
0.78462	-0.04069	-0.10022	0.04143
0.78523	-0.03986	-0.0994	0.04233
0.78585	-0.03927	-0.09854	0.04322
0.78646	-0.03871	-0.09773	0.04407
0.78708	-0.03822	-0.09692	0.04493
0.78769	-0.03764	-0.09626	0.04579
0.78831	-0.03726	-0.09563	0.04663
0.78892	-0.03681	-0.09499	0.04749
0.78954	-0.03632	-0.09431	0.04834
0.79015	-0.03589	-0.09359	0.04917
0.79077	-0.03545	-0.09291	0.05
0.79139	-0.03504	-0.09221	0.05084
0.792	-0.03466	-0.09149	0.05166
0.79262	-0.03431	-0.09075	0.05247
0.79323	-0.03412	-0.08999	0.05329
0.79385	-0.03394	-0.08931	0.0541
0.79446	-0.03368	-0.0886	0.05493
0.79508	-0.03346	-0.08792	0.05571
0.79569	-0.03327	-0.08727	0.05649
0.79631	-0.03313	-0.08651	0.05727
0.79692	-0.03301	-0.08575	0.05806
0.79754	-0.03288	-0.08502	0.05884
0.79815	-0.03274	-0.0843	0.05963
0.79877	-0.03252	-0.08363	0.06041
0.79939	-0.03233	-0.08296	0.06118
0.8	-0.03225	-0.08219	0.06195
0.80062	-0.03222	-0.08149	0.0627
0.80123	-0.03218	-0.08078	0.06347
0.80185	-0.03209	-0.08013	0.06421
0.80246	-0.03201	-0.07952	0.06495
0.80308	-0.03192	-0.07874	0.06568
0.80369	-0.03193	-0.07798	0.0664
0.80431	-0.03193	-0.07723	0.06713
0.80492	-0.03195	-0.07649	0.06786
0.80554	-0.03216	-0.07578	0.06858
0.80615	-0.03237	-0.07502	0.06931
0.80677	-0.03259	-0.07432	0.07003
0.80739	-0.03279	-0.07363	0.07075
0.808	-0.03301	-0.07292	0.07148
0.80862	-0.03337	-0.07245	0.0722
0.80923	-0.03375	-0.072	0.0729
0.80985	-0.03404	-0.07156	0.07362
0.81046	-0.03417	-0.0712	0.07431
0.81108	-0.03427	-0.0708	0.07499
0.81169	-0.03435	-0.07041	0.07568
0.81231	-0.03432	-0.06998	0.07636
0.81292	-0.03435	-0.06949	0.07702
0.81354	-0.03446	-0.06904	0.07767
0.81415	-0.03463	-0.0686	0.07833
0.81477	-0.03464	-0.06814	0.07899
0.81539	-0.03471	-0.06786	0.07963
0.816	-0.03478	-0.0676	0.08028
0.81662	-0.03487	-0.06737	0.08095
0.81723	-0.03491	-0.06709	0.08163
0.81785	-0.03492	-0.06679	0.0823
0.81846	-0.03481	-0.06649	0.08297
0.81908	-0.03475	-0.06613	0.08363
0.81969	-0.03471	-0.0658	0.08429
0.82031	-0.03456	-0.06548	0.08495
0.82092	-0.03431	-0.06501	0.0856
0.82154	-0.03397	-0.06453	0.08625
0.82215	-0.03366	-0.06402	0.08689
0.82277	-0.0333	-0.06347	0.08752
0.82339	-0.03294	-0.06284	0.08816
0.824	-0.03262	-0.0622	0.0888
0.82462	-0.03227	-0.06156	0.08945
0.82523	-0.03191	-0.06097	0.09011
0.82585	-0.03155	-0.06034	0.09077
0.82646	-0.03116	-0.05956	0.09142
0.82708	-0.03076	-0.05878	0.09206
0.82769	-0.03044	-0.05798	0.0927
0.82831	-0.0301	-0.05717	0.09333
0.82892	-0.02978	-0.05636	0.09396
0.82954	-0.0295	-0.05562	0.0946
0.83015	-0.02918	-0.05494	0.09524
0.83077	-0.02884	-0.05429	0.09586
0.83139	-0.02853	-0.05373	0.09648
0.832	-0.02822	-0.05311	0.09708
0.83262	-0.02792	-0.05251	0.09769
0.83323	-0.02771	-0.05194	0.0983
0.83385	-0.02749	-0.05141	0.0989
0.83446	-0.02731	-0.05088	0.09949
0.83508	-0.0272	-0.05038	0.10006
0.83569	-0.02719	-0.04984	0.10064
0.83631	-0.02721	-0.0494	0.10122
0.83692	-0.02715	-0.04895	0.10181
0.83754	-0.02696	-0.04853	0.10238
0.83815	-0.0266	-0.0481	0.10294
0.83877	-0.0262	-0.04784	0.10352
0.83939	-0.02582	-0.04762	0.10409
0.84	-0.02541	-0.04744	0.10465
0.84062	-0.02501	-0.04727	0.10521
0.84123	-0.02465	-0.04711	0.10574
0.84185	-0.02438	-0.04698	0.10625
0.84246	-0.02413	-0.04678	0.10675
0.84308	-0.02405	-0.04651	0.10722
0.84369	-0.02399	-0.04625	0.1077
0.84431	-0.02389	-0.04607	0.10817
0.84492	-0.02391	-0.04585	0.10863
0.84554	-0.02406	-0.04564	0.1091
0.84615	-0.02415	-0.04543	0.10957
0.84677	-0.02428	-0.04526	0.11004
0.84739	-0.02452	-0.04505	0.11051
0.848	-0.02485	-0.04491	0.11097
0.84862	-0.02516	-0.04475	0.11141
0.84923	-0.02555	-0.04463	0.11187
0.84985	-0.02592	-0.04455	0.11234
0.85046	-0.02636	-0.04452	0.11277
0.85108	-0.02674	-0.04437	0.11321
0.85169	-0.02715	-0.04425	0.11364
0.85231	-0.02754	-0.04411	0.11406
0.85292	-0.02785	-0.04388	0.11447
0.85354	-0.02814	-0.0437	0.11488
0.85415	-0.02841	-0.04347	0.11529
0.85477	-0.02871	-0.04331	0.1157
0.85539	-0.02906	-0.04317	0.11612
0.856	-0.02942	-0.04305	0.11656
0.85662	-0.02984	-0.04292	0.117
0.85723	-0.03027	-0.04285	0.11743
0.85785	-0.03049	-0.04273	0.11786
0.85846	-0.03075	-0.04261	0.1183
0.85908	-0.03113	-0.04253	0.11871
0.85969	-0.03149	-0.04258	0.11913
0.86031	-0.03185	-0.04263	0.11953
0.86092	-0.03225	-0.0427	0.11994
0.86154	-0.03277	-0.04275	0.12032
0.86215	-0.03339	-0.0427	0.12071
0.86277	-0.03417	-0.04264	0.12109
0.86339	-0.03483	-0.04277	0.12147
0.864	-0.03559	-0.04286	0.12186
0.86462	-0.0363	-0.04289	0.12225
0.86523	-0.03688	-0.04306	0.12262
0.86585	-0.03737	-0.04312	0.12299
0.86646	-0.03779	-0.04322	0.12336
0.86708	-0.03822	-0.0433	0.1237
0.86769	-0.03858	-0.04343	0.12405
0.86831	-0.03888	-0.04353	0.1244
0.86892	-0.03926	-0.04367	0.12476
0.86954	-0.03965	-0.04388	0.1251
0.87015	-0.04006	-0.04423	0.12545
0.87077	-0.04045	-0.04459	0.1258
0.87139	-0.04082	-0.0449	0.12616
0.872	-0.04119	-0.04518	0.12651
0.87262	-0.04151	-0.04552	0.12688
0.87323	-0.04186	-0.04582	0.12724
0.87385	-0.04213	-0.04613	0.12759
0.87446	-0.0424	-0.04651	0.12794
0.87508	-0.04264	-0.0469	0.12829
0.87569	-0.04299	-0.04722	0.12863
0.87631	-0.0432	-0.04753	0.12898
0.87692	-0.04338	-0.04794	0.12931
0.87754	-0.04363	-0.04835	0.12963
0.87815	-0.04391	-0.04881	0.12996
0.87877	-0.04417	-0.04926	0.13032
0.87939	-0.04442	-0.04972	0.13068
0.88	-0.04466	-0.05021	0.13105
0.88062	-0.04489	-0.05067	0.13143
0.88123	-0.04511	-0.05113	0.13179
0.88185	-0.04526	-0.05152	0.13215
0.88246	-0.04553	-0.05196	0.1325
0.88308	-0.04575	-0.05239	0.13285
0.88369	-0.04584	-0.05289	0.13322
0.88431	-0.04588	-0.05336	0.13356
0.88492	-0.04584	-0.0538	0.1339
0.88554	-0.04582	-0.05424	0.13422
0.88615	-0.04588	-0.05459	0.13454
0.88677	-0.04593	-0.05493	0.13486
0.88739	-0.04588	-0.05529	0.13519
0.888	-0.04587	-0.0557	0.13553
0.88862	-0.04577	-0.05607	0.13587
0.88923	-0.04574	-0.05643	0.13621
0.88985	-0.04583	-0.05664	0.13656
0.89046	-0.046	-0.05684	0.13691
0.89108	-0.04624	-0.05707	0.13725
0.89169	-0.04645	-0.05729	0.13758
0.89231	-0.04668	-0.0575	0.1379
0.89292	-0.04699	-0.0577	0.13818
0.89354	-0.04727	-0.05782	0.13847
0.89415	-0.04753	-0.05788	0.13875
0.89477	-0.04775	-0.05779	0.13902
0.89539	-0.04802	-0.0577	0.1393
0.896	-0.04831	-0.05761	0.13958
0.89662	-0.0486	-0.05746	0.13988
0.89723	-0.04882	-0.05736	0.14017
0.89785	-0.04901	-0.05727	0.14045
0.89846	-0.04926	-0.05724	0.14075
0.89908	-0.0495	-0.05722	0.14104
0.89969	-0.04973	-0.05721	0.14132
0.90031	-0.05001	-0.05713	0.14158
0.90092	-0.05042	-0.0571	0.14183
0.90154	-0.05071	-0.05709	0.14209
0.90215	-0.05113	-0.05725	0.14237
0.90277	-0.05153	-0.05742	0.14264
0.90339	-0.05192	-0.05742	0.14291
0.904	-0.05231	-0.0574	0.14319
0.90462	-0.05264	-0.05735	0.14347
0.90523	-0.05293	-0.05733	0.14373
0.90585	-0.05313	-0.05737	0.14398
0.90646	-0.05334	-0.05745	0.14424
0.90708	-0.05362	-0.05757	0.14448
0.90769	-0.05388	-0.05765	0.14473
0.90831	-0.05424	-0.05769	0.14496
0.90892	-0.05487	-0.05767	0.14517
0.90954	-0.0554	-0.05764	0.14538
0.91015	-0.05585	-0.05764	0.14558
0.91077	-0.05626	-0.05766	0.14578
0.91139	-0.05663	-0.05768	0.14596
0.912	-0.05695	-0.0577	0.14615
0.91262	-0.05736	-0.05774	0.14631
0.91323	-0.0578	-0.05778	0.1465
0.91385	-0.0582	-0.05781	0.14669
0.91446	-0.0586	-0.05787	0.14687
0.91508	-0.05905	-0.0579	0.14704
0.91569	-0.05944	-0.05811	0.14722
0.91631	-0.05981	-0.05838	0.1474
0.91692	-0.06016	-0.05868	0.14758
0.91754	-0.06048	-0.05899	0.14775
0.91815	-0.06072	-0.05942	0.14796
0.91877	-0.06096	-0.05983	0.14818
0.91939	-0.06118	-0.06026	0.14837
0.92	-0.06138	-0.06066	0.14855
0.92062	-0.06158	-0.0611	0.14874
0.92123	-0.06173	-0.06163	0.14892
0.92185	-0.06192	-0.06215	0.14909
0.92246	-0.06211	-0.0627	0.14927
0.92308	-0.06212	-0.0632	0.14945
0.92369	-0.06213	-0.06367	0.14962
0.92431	-0.06219	-0.06411	0.14979
0.92492	-0.06211	-0.06455	0.14994
0.92554	-0.062	-0.06497	0.15008
0.92615	-0.06198	-0.06535	0.15022
0.92677	-0.06194	-0.06569	0.15035
0.92739	-0.0619	-0.06607	0.15048
0.928	-0.06186	-0.06647	0.1506
0.92862	-0.06183	-0.06685	0.15072
0.92923	-0.06179	-0.06724	0.15083
0.92985	-0.06172	-0.0676	0.15095
0.93046	-0.06167	-0.06783	0.15105
0.93108	-0.0616	-0.06806	0.15114
0.93169	-0.06146	-0.06833	0.15122
0.93231	-0.06132	-0.06863	0.1513
0.93292	-0.06118	-0.0689	0.15139
0.93354	-0.06076	-0.06918	0.15146
0.93415	-0.06051	-0.06938	0.15154
0.93477	-0.06023	-0.06962	0.1516
0.93539	-0.05988	-0.06987	0.15165
0.936	-0.05957	-0.07025	0.1517
0.93662	-0.05942	-0.07068	0.15175
0.93723	-0.05933	-0.07116	0.15183
0.93785	-0.05923	-0.07168	0.15191
0.93846	-0.0591	-0.0721	0.15197
0.93908	-0.059	-0.07254	0.15202
0.93969	-0.05882	-0.07295	0.15206
0.94031	-0.05865	-0.07335	0.1521
0.94092	-0.05846	-0.07375	0.15216
0.94154	-0.05829	-0.07418	0.1522
0.94215	-0.05815	-0.07463	0.15224
0.94277	-0.05805	-0.07504	0.15227
0.94339	-0.058	-0.07545	0.15229
0.944	-0.05801	-0.07583	0.1523
0.94462	-0.05809	-0.0762	0.15233
0.94523	-0.05819	-0.0766	0.15235
0.94585	-0.05828	-0.07693	0.15238
0.94646	-0.05858	-0.07737	0.15239
0.94708	-0.05894	-0.07777	0.1524
0.94769	-0.0594	-0.07815	0.15239
0.94831	-0.0599	-0.07845	0.15237
0.94892	-0.06036	-0.07865	0.15236
0.94954	-0.06077	-0.07882	0.15233
0.95015	-0.06123	-0.07888	0.15229
0.95077	-0.0617	-0.07901	0.15226
0.95139	-0.06217	-0.07919	0.15222
0.952	-0.06263	-0.07942	0.15219
0.95262	-0.0631	-0.07965	0.15213
0.95323	-0.06359	-0.07987	0.15207
0.95385	-0.06399	-0.08004	0.15203
0.95446	-0.0645	-0.08018	0.15196
0.95508	-0.06517	-0.08032	0.15186
0.95569	-0.06591	-0.08044	0.15176
0.95631	-0.0667	-0.08068	0.15165
0.95692	-0.06749	-0.08091	0.15156
0.95754	-0.06822	-0.08107	0.15146
0.95815	-0.06901	-0.08123	0.15136
0.95877	-0.06978	-0.08135	0.15126
0.95939	-0.07058	-0.08145	0.15117
0.96	-0.07137	-0.08153	0.15105
0.96062	-0.07215	-0.08154	0.15094
0.96123	-0.07291	-0.08158	0.15082
0.96185	-0.07357	-0.08167	0.15071
0.96246	-0.07421	-0.08181	0.1506
0.96308	-0.07489	-0.082	0.15048
0.96369	-0.07547	-0.08208	0.15039
0.96431	-0.07606	-0.08212	0.15029
0.96492	-0.07669	-0.08216	0.15016
0.96554	-0.07742	-0.08226	0.15004
0.96615	-0.07816	-0.08233	0.14991
0.96677	-0.07889	-0.08239	0.14978
0.96739	-0.07969	-0.08246	0.14965
0.968	-0.08036	-0.08256	0.14953
0.96862	-0.081	-0.08261	0.14941
0.96923	-0.08164	-0.08263	0.14927
0.96985	-0.08227	-0.0827	0.14914
0.97046	-0.08294	-0.08273	0.149
0.97108	-0.08345	-0.08289	0.14887
0.97169	-0.08398	-0.08299	0.14872
0.97231	-0.08439	-0.08313	0.1486
0.97292	-0.08478	-0.08331	0.14846
0.97354	-0.08504	-0.08356	0.14832
0.97415	-0.08546	-0.08379	0.14813
0.97477	-0.08584	-0.08403	0.14795
0.97539	-0.08629	-0.08427	0.14778
0.976	-0.08669	-0.08456	0.1476
0.97662	-0.08699	-0.08487	0.14742
0.97723	-0.08732	-0.08515	0.14722
0.97785	-0.08753	-0.08535	0.147
0.97846	-0.08778	-0.08557	0.14681
0.97908	-0.08798	-0.08585	0.14661
0.97969	-0.08816	-0.08625	0.14642
0.98031	-0.08829	-0.08666	0.14623
0.98092	-0.08838	-0.087	0.14603
0.98154	-0.08847	-0.08737	0.14584
0.98215	-0.08875	-0.08781	0.14562
0.98277	-0.08898	-0.08838	0.14542
0.98339	-0.08918	-0.08884	0.14523
0.984	-0.08925	-0.08935	0.14504
0.98462	-0.08941	-0.08988	0.14485
0.98523	-0.08953	-0.09032	0.14468
0.98585	-0.08964	-0.09075	0.14451
0.98646	-0.08999	-0.09116	0.14436
0.98708	-0.09038	-0.0916	0.14421
0.98769	-0.09078	-0.09205	0.14403
0.98831	-0.09122	-0.09249	0.14384
0.98892	-0.09173	-0.09295	0.14364
0.98954	-0.09221	-0.09338	0.14345
0.99015	-0.09258	-0.09383	0.14324
0.99077	-0.09294	-0.09433	0.14301
0.99139	-0.09326	-0.0948	0.14279
0.992	-0.09354	-0.09517	0.14256
0.99262	-0.09402	-0.09556	0.14233
0.99323	-0.09448	-0.09591	0.1421
0.99385	-0.0949	-0.09616	0.14186
0.99446	-0.09545	-0.0963	0.14162
0.99508	-0.09597	-0.09638	0.14137
0.99569	-0.09648	-0.09646	0.14112
0.99631	-0.09689	-0.09651	0.14086
0.99692	-0.09742	-0.09653	0.14061
0.99754	-0.09811	-0.09661	0.14036
0.99815	-0.09889	-0.09667	0.14009
0.99877	-0.09967	-0.09669	0.13982
0.99939	-0.10044	-0.09673	0.13954
1	-0.10116	-0.09669	0.13928
1.00062	-0.1019	-0.09662	0.139
1.00123	-0.10264	-0.09655	0.13872
1.00185	-0.10339	-0.09651	0.13844
1.00246	-0.10429	-0.09644	0.13815
1.00308	-0.10535	-0.09637	0.13787
1.00369	-0.1064	-0.09628	0.13758
1.00431	-0.10742	-0.09618	0.1373
1.00492	-0.10842	-0.0961	0.13703
1.00554	-0.10948	-0.09609	0.13675
1.00615	-0.11045	-0.09616	0.13649
1.00677	-0.11128	-0.09634	0.13621
1.00739	-0.11212	-0.09656	0.13595
1.008	-0.11294	-0.09676	0.13568
1.00862	-0.1139	-0.09694	0.1354
1.00923	-0.11486	-0.09718	0.13512
1.00985	-0.11583	-0.09741	0.13484
1.01046	-0.11667	-0.09766	0.13457
1.01108	-0.11727	-0.09791	0.13432
1.01169	-0.11792	-0.09819	0.13407
1.01231	-0.11857	-0.09854	0.13382
1.01292	-0.11925	-0.09892	0.13356
1.01354	-0.11983	-0.09925	0.13331
1.01415	-0.12036	-0.09959	0.13305
1.01477	-0.12088	-0.09988	0.13281
1.01539	-0.12146	-0.10016	0.13254
1.016	-0.12206	-0.10045	0.13228
1.01662	-0.12267	-0.10076	0.13202
1.01723	-0.12314	-0.10098	0.13178
1.01785	-0.12364	-0.10116	0.13154
1.01846	-0.12418	-0.10139	0.1313
1.01908	-0.12453	-0.10172	0.13106
1.01969	-0.12491	-0.10195	0.13082
1.02031	-0.12534	-0.10216	0.13056
1.02092	-0.12578	-0.10243	0.1303
1.02154	-0.1262	-0.10272	0.13004
1.02215	-0.12634	-0.10304	0.12978
1.02277	-0.12654	-0.10331	0.1295
1.02339	-0.12672	-0.10362	0.12923
1.024	-0.12705	-0.10389	0.12895
1.02462	-0.1273	-0.10415	0.1287
1.02523	-0.12753	-0.10441	0.12845
1.02585	-0.12793	-0.10461	0.1282
1.02646	-0.12823	-0.10481	0.12796
1.02708	-0.12835	-0.10511	0.12774
1.02769	-0.12834	-0.10545	0.1275
1.02831	-0.12841	-0.1058	0.12726
1.02892	-0.12847	-0.10615	0.12702
1.02954	-0.1285	-0.10656	0.12679
1.03015	-0.12844	-0.10697	0.12655
1.03077	-0.12841	-0.1073	0.12632
1.03139	-0.12835	-0.10755	0.12607
1.032	-0.1283	-0.10799	0.12587
1.03262	-0.1283	-0.10842	0.12566
1.03323	-0.12829	-0.10884	0.12544
1.03385	-0.12824	-0.10919	0.12524
1.03446	-0.12823	-0.10956	0.12504
1.03508	-0.12829	-0.11002	0.12484
1.03569	-0.12843	-0.11044	0.12464
1.03631	-0.12871	-0.11085	0.12444
1.03692	-0.12906	-0.11128	0.12422
1.03754	-0.12941	-0.11172	0.12404
1.03815	-0.1298	-0.11227	0.12386
1.03877	-0.13022	-0.11285	0.12368
1.03939	-0.1307	-0.11341	0.12349
1.04	-0.13121	-0.11391	0.12332
1.04062	-0.13173	-0.11444	0.12312
1.04123	-0.13223	-0.11499	0.12295
1.04185	-0.13281	-0.11553	0.12277
1.04246	-0.13338	-0.11607	0.12259
1.04308	-0.13389	-0.11669	0.12241
1.04369	-0.13444	-0.11724	0.12223
1.04431	-0.13498	-0.11765	0.12206
1.04492	-0.13551	-0.11814	0.12188
1.04554	-0.13607	-0.11867	0.1217
1.04615	-0.13656	-0.11914	0.12152
1.04677	-0.13719	-0.1196	0.12133
1.04739	-0.13778	-0.12003	0.12115
1.048	-0.13835	-0.12051	0.12097
1.04862	-0.13883	-0.12103	0.12078
1.04923	-0.13923	-0.12154	0.12057
1.04985	-0.13959	-0.12206	0.12036
1.05046	-0.13995	-0.12258	0.12015
1.05108	-0.14039	-0.12311	0.11995
1.05169	-0.14105	-0.12361	0.11973
1.05231	-0.14179	-0.12406	0.11952
1.05292	-0.14247	-0.12448	0.1193
1.05354	-0.14311	-0.12489	0.1191
1.05415	-0.14382	-0.12534	0.11887
1.05477	-0.14458	-0.12585	0.11864
1.05539	-0.14545	-0.12631	0.11841
1.056	-0.14635	-0.12684	0.1182
1.05662	-0.14722	-0.12738	0.11798
1.05723	-0.14806	-0.12798	0.11776
1.05785	-0.14892	-0.12859	0.11754
1.05846	-0.14984	-0.12928	0.11733
1.05908	-0.15073	-0.12996	0.1171
1.05969	-0.1517	-0.13066	0.11686
1.06031	-0.15263	-0.13139	0.11661
1.06092	-0.15342	-0.13204	0.11636
1.06154	-0.15418	-0.13273	0.11608
1.06215	-0.15492	-0.13344	0.1158
1.06277	-0.15563	-0.13414	0.1155
1.06339	-0.15637	-0.13481	0.1152
1.064	-0.15707	-0.13551	0.11489
1.06462	-0.15781	-0.13628	0.1146
1.06523	-0.15855	-0.13702	0.11431
1.06585	-0.1593	-0.13775	0.11402
1.06646	-0.16013	-0.13847	0.11374
1.06708	-0.16099	-0.13917	0.11345
1.06769	-0.16187	-0.13983	0.11317
1.06831	-0.16276	-0.14062	0.11289
1.06892	-0.16366	-0.14141	0.11257
1.06954	-0.16453	-0.1421	0.11225
1.07015	-0.16538	-0.14277	0.11193
1.07077	-0.16627	-0.14343	0.11164
1.07139	-0.16734	-0.14403	0.11135
1.072	-0.1684	-0.14459	0.11106
1.07262	-0.16945	-0.14514	0.11077
1.07323	-0.1705	-0.14572	0.11048
1.07385	-0.1716	-0.14611	0.1102
1.07446	-0.17282	-0.14653	0.10989
1.07508	-0.17401	-0.14683	0.10959
1.07569	-0.17518	-0.14716	0.10931
1.07631	-0.17618	-0.14746	0.10902
1.07692	-0.17728	-0.14775	0.10875
1.07754	-0.17831	-0.14809	0.10849
1.07815	-0.17936	-0.14845	0.10823
1.07877	-0.18045	-0.14878	0.10796
1.07939	-0.18157	-0.14914	0.10766
1.08	-0.18262	-0.14946	0.10736
1.08062	-0.18365	-0.14964	0.10707
1.08123	-0.18481	-0.14985	0.10677
1.08185	-0.18597	-0.15002	0.10648
1.08246	-0.18713	-0.1502	0.10619
1.08308	-0.18825	-0.15041	0.1059
1.08369	-0.18933	-0.15073	0.10561
1.08431	-0.19031	-0.15112	0.10531
1.08492	-0.19131	-0.15149	0.10501
1.08554	-0.19225	-0.1519	0.1047
1.08615	-0.19318	-0.15243	0.1044
1.08677	-0.19413	-0.15304	0.1041
1.08739	-0.19511	-0.15375	0.10379
1.088	-0.19608	-0.15445	0.10349
1.08862	-0.1971	-0.15522	0.10319
1.08923	-0.19798	-0.15596	0.10287
1.08985	-0.1988	-0.15669	0.10254
1.09046	-0.19963	-0.15734	0.10222
1.09108	-0.20025	-0.15811	0.1019
1.09169	-0.20078	-0.15888	0.10156
1.09231	-0.20133	-0.1597	0.10123
1.09292	-0.20186	-0.16048	0.10089
1.09354	-0.2023	-0.16123	0.10055
1.09415	-0.20277	-0.16201	0.10023
1.09477	-0.20322	-0.1628	0.09991
1.09539	-0.2037	-0.16359	0.09956
1.096	-0.20399	-0.1643	0.09926
1.09662	-0.20432	-0.16496	0.09896
1.09723	-0.2047	-0.1656	0.09867
1.09785	-0.20513	-0.16618	0.09838
1.09846	-0.20567	-0.16679	0.09811
1.09908	-0.20621	-0.16717	0.09782
1.09969	-0.20668	-0.16761	0.09757
1.10031	-0.20717	-0.16805	0.09731
1.10092	-0.20772	-0.16855	0.09706
1.10154	-0.20817	-0.16906	0.0968
1.10215	-0.20865	-0.16958	0.09657
1.10277	-0.20909	-0.17016	0.09634
1.10339	-0.20947	-0.17067	0.09611
1.104	-0.20978	-0.17114	0.09588
1.10462	-0.21023	-0.1716	0.09567
1.10523	-0.21069	-0.17207	0.09546
1.10585	-0.21111	-0.17259	0.09527
1.10646	-0.21149	-0.17309	0.09509
1.10708	-0.21184	-0.1736	0.09491
1.10769	-0.21215	-0.17412	0.0947
1.10831	-0.21261	-0.17467	0.0945
1.10892	-0.21308	-0.17523	0.09429
1.10954	-0.21356	-0.17596	0.09408
1.11015	-0.214	-0.17672	0.09387
1.11077	-0.21443	-0.17747	0.09365
1.11139	-0.2148	-0.17832	0.0934
1.112	-0.21517	-0.1791	0.09315
1.11262	-0.21551	-0.17981	0.09291
1.11323	-0.21581	-0.1804	0.09264
1.11385	-0.21617	-0.181	0.09236
1.11446	-0.21653	-0.18156	0.09207
1.11508	-0.2169	-0.18206	0.09177
1.11569	-0.21717	-0.18253	0.09148
1.11631	-0.21747	-0.18307	0.09122
1.11692	-0.21784	-0.18353	0.09094
1.11754	-0.21821	-0.18399	0.09066
1.11815	-0.21864	-0.18454	0.09036
1.11877	-0.21902	-0.18515	0.09006
1.11939	-0.21938	-0.18571	0.08977
1.12	-0.21986	-0.18623	0.08947
1.12062	-0.2203	-0.18677	0.08916
1.12123	-0.22066	-0.18732	0.08885
1.12185	-0.22091	-0.1878	0.08854
1.12246	-0.22092	-0.18835	0.08824
1.12308	-0.22087	-0.18887	0.08794
1.12369	-0.22073	-0.18931	0.08765
1.12431	-0.2205	-0.18978	0.08737
1.12492	-0.22023	-0.19028	0.08709
1.12554	-0.21994	-0.19084	0.08681
1.12615	-0.21962	-0.19135	0.08658
1.12677	-0.2193	-0.19188	0.08637
1.12739	-0.21897	-0.19262	0.08613
1.128	-0.21859	-0.19336	0.08591
1.12862	-0.21814	-0.19397	0.08571
1.12923	-0.21757	-0.19461	0.08548
1.12985	-0.21696	-0.19529	0.08526
1.13046	-0.21622	-0.19581	0.08504
1.13108	-0.21542	-0.1963	0.08482
1.13169	-0.21463	-0.19682	0.08461
1.13231	-0.21381	-0.19734	0.08438
1.13292	-0.21283	-0.19785	0.08413
1.13354	-0.21193	-0.19833	0.08388
1.13415	-0.21099	-0.19872	0.08362
1.13477	-0.20997	-0.19904	0.08338
1.13539	-0.20899	-0.1994	0.08314
1.136	-0.20794	-0.19978	0.08293
1.13662	-0.20695	-0.20016	0.08271
1.13723	-0.20595	-0.20053	0.08248
1.13785	-0.20491	-0.20084	0.08228
1.13846	-0.20383	-0.20112	0.08211
1.13908	-0.20281	-0.20135	0.08192
1.13969	-0.20172	-0.20143	0.08172
1.14031	-0.20075	-0.20153	0.08152
1.14092	-0.19977	-0.20168	0.08134
1.14154	-0.19871	-0.20191	0.08113
1.14215	-0.1976	-0.2021	0.08093
1.14277	-0.19653	-0.20235	0.08073
1.14339	-0.19545	-0.20261	0.08053
1.144	-0.19445	-0.20291	0.08032
1.14462	-0.19325	-0.2032	0.0801
1.14523	-0.19209	-0.20343	0.0799
1.14585	-0.19091	-0.20369	0.07968
1.14646	-0.18966	-0.20392	0.07945
1.14708	-0.18856	-0.2041	0.07923
1.14769	-0.18751	-0.20423	0.07903
1.14831	-0.18657	-0.20438	0.07882
1.14892	-0.18573	-0.2045	0.07864
1.14954	-0.1849	-0.20464	0.07844
1.15015	-0.18407	-0.20476	0.07827
1.15077	-0.18324	-0.20496	0.0781
1.15139	-0.18241	-0.20526	0.07793
1.152	-0.18176	-0.20553	0.0778
1.15262	-0.18117	-0.20577	0.07767
1.15323	-0.18069	-0.20595	0.07756
1.15385	-0.18021	-0.20616	0.07744
1.15446	-0.17974	-0.20634	0.07734
1.15508	-0.17937	-0.20659	0.07724
1.15569	-0.17905	-0.2068	0.07713
1.15631	-0.17873	-0.20696	0.07705
1.15692	-0.17843	-0.20713	0.07696
1.15754	-0.17812	-0.20737	0.07685
1.15815	-0.17783	-0.20756	0.07676
1.15877	-0.17743	-0.20777	0.07667
1.15939	-0.17714	-0.20799	0.07659
1.16	-0.17681	-0.20823	0.0765
1.16062	-0.17653	-0.20846	0.07642
1.16123	-0.17625	-0.20865	0.07633
1.16185	-0.17597	-0.2089	0.07622
1.16246	-0.17576	-0.20918	0.07612
1.16308	-0.17558	-0.20946	0.07599
1.16369	-0.17535	-0.20966	0.07584
1.16431	-0.17519	-0.20988	0.0757
1.16492	-0.17505	-0.21011	0.07556
1.16554	-0.17494	-0.21042	0.07542
1.16615	-0.17493	-0.2107	0.07531
1.16677	-0.17498	-0.21094	0.0752
1.16739	-0.17509	-0.21109	0.07506
1.168	-0.1752	-0.21124	0.07491
1.16862	-0.17519	-0.2115	0.07475
1.16923	-0.17512	-0.21176	0.07462
1.16985	-0.1751	-0.21201	0.07449
1.17046	-0.17516	-0.21228	0.07438
1.17108	-0.17538	-0.21262	0.07427
1.17169	-0.17557	-0.21298	0.07415
1.17231	-0.1757	-0.21334	0.07399
1.17292	-0.17577	-0.2137	0.07382
1.17354	-0.17583	-0.21414	0.07364
1.17415	-0.17595	-0.2146	0.07347
1.17477	-0.17596	-0.21504	0.07328
1.17539	-0.17603	-0.21545	0.07307
1.176	-0.17607	-0.21586	0.07286
1.17662	-0.17598	-0.21628	0.07264
1.17723	-0.17591	-0.21671	0.07242
1.17785	-0.17595	-0.21711	0.0722
1.17846	-0.17596	-0.21744	0.07198
1.17908	-0.17589	-0.21782	0.07177
1.17969	-0.17567	-0.2182	0.07153
1.18031	-0.17549	-0.2185	0.0713
1.18092	-0.17536	-0.21865	0.07109
1.18154	-0.17535	-0.21882	0.07087
1.18215	-0.17539	-0.21895	0.07068
1.18277	-0.17532	-0.21911	0.07049
1.18339	-0.17536	-0.21908	0.07032
1.184	-0.17543	-0.21904	0.07014
1.18462	-0.17551	-0.21901	0.06998
1.18523	-0.17574	-0.21902	0.06982
1.18585	-0.17595	-0.21896	0.06965
1.18646	-0.17622	-0.21893	0.06948
1.18708	-0.17643	-0.21894	0.06933
1.18769	-0.17658	-0.21895	0.06917
1.18831	-0.17681	-0.21904	0.06901
1.18892	-0.17702	-0.21918	0.06882
1.18954	-0.17727	-0.21927	0.06861
1.19015	-0.17747	-0.21931	0.06838
1.19077	-0.17759	-0.21939	0.06816
1.19139	-0.17769	-0.21948	0.06793
1.192	-0.17779	-0.21957	0.0677
1.19262	-0.17785	-0.21973	0.06749
1.19323	-0.17799	-0.2199	0.06726
1.19385	-0.17822	-0.22009	0.06703
1.19446	-0.17839	-0.22026	0.06685
1.19508	-0.17848	-0.22048	0.06665
1.19569	-0.17856	-0.22079	0.06645
1.19631	-0.1787	-0.22106	0.06625
1.19692	-0.17881	-0.22134	0.06606
1.19754	-0.17905	-0.22159	0.06587
1.19815	-0.17932	-0.22189	0.06567
1.19877	-0.17956	-0.22211	0.06549
1.19939	-0.1799	-0.22241	0.06529
1.2	-0.18005	-0.22266	0.0651
1.20062	-0.18023	-0.22284	0.06491
1.20123	-0.1804	-0.2229	0.06472
1.20185	-0.18056	-0.22297	0.06453
1.20246	-0.18052	-0.22308	0.06435
1.20308	-0.18045	-0.22323	0.06414
1.20369	-0.18041	-0.22334	0.06394
1.20431	-0.18055	-0.22349	0.06375
1.20492	-0.18066	-0.22367	0.06358
1.20554	-0.18074	-0.22388	0.0634
1.20615	-0.18065	-0.22407	0.06322
1.20677	-0.18048	-0.22416	0.06305
1.20739	-0.18035	-0.22421	0.06286
1.208	-0.18024	-0.22434	0.06266
1.20862	-0.18013	-0.22453	0.06248
1.20923	-0.18016	-0.22472	0.06233
1.20985	-0.18005	-0.22486	0.0622
1.21046	-0.17994	-0.22498	0.06208
1.21108	-0.17983	-0.2251	0.06194
1.21169	-0.17977	-0.22508	0.06182
1.21231	-0.17976	-0.22508	0.06166
1.21292	-0.17977	-0.2251	0.06151
1.21354	-0.17981	-0.2252	0.06137
1.21415	-0.17981	-0.22532	0.06122
1.21477	-0.17995	-0.22546	0.06108
1.21539	-0.18008	-0.22557	0.06093
1.216	-0.1802	-0.22573	0.06079
1.21662	-0.18022	-0.22582	0.06064
1.21723	-0.18017	-0.2258	0.06049
1.21785	-0.18017	-0.22576	0.06034
1.21846	-0.1802	-0.22574	0.06018
1.21908	-0.18023	-0.22582	0.06002
1.21969	-0.1804	-0.22594	0.05983
1.22031	-0.18048	-0.22598	0.05964
1.22092	-0.18057	-0.22598	0.05944
1.22154	-0.1807	-0.22589	0.05926
1.22215	-0.18076	-0.22584	0.05907
1.22277	-0.18084	-0.22583	0.05889
1.22339	-0.18086	-0.22576	0.05872
1.224	-0.18084	-0.22579	0.05854
1.22462	-0.18109	-0.22587	0.05835
1.22523	-0.18134	-0.22598	0.05819
1.22585	-0.18161	-0.22607	0.05803
1.22646	-0.18192	-0.22616	0.05786
1.22708	-0.18236	-0.22621	0.05771
1.22769	-0.18289	-0.22623	0.05757
1.22831	-0.18352	-0.22614	0.05743
[truncated: 6,129 more rows]

[truncated: 2 more sheets: Fig 20, Fig 21]
